# Supplementary material for: EDIL3 promotes epithelial–mesenchymal transition and paclitaxel resistance through its interaction with integrin αVβ3 in cancer cells
Source: Cell Death Discov. 2020 Sep 16;6:86. doi: 10.1038/s41420-020-00322-x (PMC7494865; doi:10.1038/s41420-020-00322-x)
Supplement: Supplementary file 8 — Supplementary Table S1-20-0879R [file 41420_2020_322_MOESM8_ESM.xlsx]

## Sheet: MDA-MB-468R vs. MDA-MB-468 DEG
Symbol	RANK	Log2FC	P	FDR	FC
ANTXR1	1	-0.343667	4.46512e-09	8.15644e-05	0.788036
S100A7A	2	-3.985	2.68165e-08	0.000181216	0.0631532
EDIL3	3	7.274	2.97612e-08	0.000181216	154.772
PVRL3	4	3.367	4.09267e-08	0.000186902	10.3173
HDGFRP3	5	4.32467	1.20293e-07	0.000439478	20.038
WWC2	6	4.245	1.56969e-07	0.000477891	18.9615
CTNNAL1	7	3.46	2.07723e-07	0.000542068	11.0043
GSTP1	8	-4.552	3.1875e-07	0.000727825	0.0426296
COL12A1	9	5.456	3.78679e-07	0.000768592	43.8955
MAGEC1	10	3.46467	4.78878e-07	0.000874766	11.04
MMP17	11	0.125	5.86173e-07	0.000940643	1.09051
C10orf118	12	-1.015	6.41886e-07	0.000940643	0.494828
ALCAM	13	0.467333	6.89333e-07	0.000940643	1.38255
C3orf67	14	1.35033	7.20918e-07	0.000940643	2.54971
RPL18A	15	-0.466333	9.74915e-07	0.00118725	0.723802
PRKACA	16	-1.121	1.10977e-06	0.00126701	0.459775
FAM171A1	17	2.32033	1.23175e-06	0.00127844	4.99448
STARD3NL	18	1.04433	1.28188e-06	0.00127844	2.06241
IFI16	19	5.34267	1.38108e-06	0.00127844	40.5791
ELOVL6	20	5.06667	1.44015e-06	0.00127844	33.5134
BEX1	21	2.90633	1.46972e-06	0.00127844	7.4971
CEPT1	22	-0.625333	1.62903e-06	0.00135261	0.64827
CDH2	23	5.382	1.70312e-06	0.00135265	41.7007
PDGFD	24	2.28067	1.89216e-06	0.0013868	4.85902
MAGEA1	25	3.96167	1.89795e-06	0.0013868	15.5805
TMOD1	26	-1.757	2.02749e-06	0.00142447	0.295863
ACOT13	27	-0.174	2.16479e-06	0.0014646	0.886382
ATP6V1B1	28	-3.514	2.32794e-06	0.00148904	0.0875348
LINGO2	29	3.57867	2.3717e-06	0.00148904	11.9477
CXorf57	30	4.119	2.5135e-06	0.00148904	17.3757
LDOC1	31	4.33467	2.55496e-06	0.00148904	20.1774
CAMK2D	32	-1.18533	2.6085e-06	0.00148904	0.439723
LYNX1	33	-1.03133	2.94729e-06	0.00159173	0.489258
ARHGAP42	34	4.60667	2.96266e-06	0.00159173	24.3638
SLC52A3	35	-0.943667	3.06086e-06	0.0015975	0.51991
SPDEF	36	-4.069	3.19464e-06	0.00162101	0.0595812
IFI35	37	1.542	3.3017e-06	0.00163006	2.91198
PHYH	38	1.51533	3.4915e-06	0.0016784	2.85865
ATP13A5	39	-4.73167	3.62001e-06	0.00169556	0.037638
MFSD6	40	-0.430667	3.84011e-06	0.00174567	0.741919
TANC2	41	0.650333	3.93525e-06	0.00174567	1.56953
IL7R	42	3.59733	4.01368e-06	0.00174567	12.1033
CHN1	43	5.00667	4.23612e-06	0.00177465	32.1482
TMEM133	44	3.83833	4.27462e-06	0.00177465	14.3039
HSD17B2	45	-3.047	4.56556e-06	0.001793	0.120993
CYP7B1	46	1.855	4.68986e-06	0.001793	3.61752
ODZ2	47	4.508	4.80977e-06	0.001793	22.7532
PPFIBP2	48	-1.58567	4.83044e-06	0.001793	0.333171
CHODL	49	-2.56967	4.86511e-06	0.001793	0.168443
AKR1B1	50	0.755667	5.14547e-06	0.001793	1.68841
IGBP1	51	-0.671667	5.15463e-06	0.001793	0.627781
PLCD3	52	1.10567	5.16913e-06	0.001793	2.15198
SLCO4C1	53	3.74733	5.51497e-06	0.001793	13.4295
ACSL4	54	1.26067	5.60068e-06	0.001793	2.39606
POLR1E	55	-0.549333	5.67964e-06	0.001793	0.683336
AP1M2	56	-1.35567	5.69353e-06	0.001793	0.390754
PRSS23	57	2.70167	5.76878e-06	0.001793	6.50553
SLC46A3	58	-2.69767	5.79008e-06	0.001793	0.154142
MAPRE2	59	3.45033	5.82293e-06	0.001793	10.9308
NR1D2	60	0.372	5.88929e-06	0.001793	1.29415
CKB	61	1.191	6.2062e-06	0.00181196	2.28311
MAGI3	62	-1.54967	6.32046e-06	0.00181196	0.341589
SLC28A3	63	-2.10867	6.35596e-06	0.00181196	0.231861
TMC5	64	2.08633	6.52325e-06	0.00181196	4.24667
TCHHL1	65	2.592	6.52664e-06	0.00181196	6.02934
CENPC1	66	-0.692667	6.58054e-06	0.00181196	0.618709
RAB3D	67	-2.181	6.64595e-06	0.00181196	0.220523
ERMP1	68	-0.862	6.80641e-06	0.00182842	0.550189
SPATS2L	69	1.889	6.95385e-06	0.0018299	3.70378
SLC22A20	70	-0.591	7.08761e-06	0.0018299	0.663883
OGFRL1	71	0.731333	7.11245e-06	0.0018299	1.66017
SPANXA2	72	4.00467	7.51511e-06	0.00190665	16.0518
RAB1B	73	-0.409	7.73597e-06	0.00193579	0.753145
SPANXC	74	5.901	8.33879e-06	0.00205844	59.7555
MCAM	75	2.39167	8.73243e-06	0.00208905	5.24763
TLR1	76	-1.835	8.97451e-06	0.00208905	0.280292
PRRG4	77	-0.904	8.99436e-06	0.00208905	0.534403
PCYOX1	78	-0.517667	9.1825e-06	0.00208905	0.698501
ALG11	79	-0.847667	9.4202e-06	0.00208905	0.555683
SYNJ1	80	-0.857	9.42432e-06	0.00208905	0.552099
VIM	81	4.09333	9.74668e-06	0.00208905	17.0693
CPED1	82	5.728	9.76028e-06	0.00208905	53.0029
PPP2R2C	83	1.78833	9.76103e-06	0.00208905	3.45416
FBLN5	84	-1.70167	9.82631e-06	0.00208905	0.307431
IFNAR1	85	-0.972333	1.00101e-05	0.00208905	0.509681
SAP18	86	-0.535333	1.01005e-05	0.00208905	0.689999
NAPB	87	-0.994	1.02074e-05	0.00208905	0.502084
SYT16	88	1.17767	1.02104e-05	0.00208905	2.26211
ITGA5	89	1.14067	1.02946e-05	0.00208905	2.20483
CPPED1	90	2.27367	1.07016e-05	0.00208905	4.83551
FADS2	91	1.44867	1.07466e-05	0.00208905	2.72956
IGFBP6	92	0.783333	1.07611e-05	0.00208905	1.7211
WBP5	93	3.317	1.07911e-05	0.00208905	9.9659
HS6ST1	94	-0.805333	1.0829e-05	0.00208905	0.57223
MYEF2	95	3.96867	1.09603e-05	0.00208905	15.6562
SYT1	96	1.383	1.10902e-05	0.00208905	2.6081
TSPAN9	97	-1.35867	1.10931e-05	0.00208905	0.389943
MBD5	98	-1.15633	1.13589e-05	0.00210388	0.448651
GNAL	99	2.00033	1.14022e-05	0.00210388	4.00092
PELI1	100	-0.727667	1.16869e-05	0.00212949	0.60388
SVEP1	101	1.85733	1.2015e-05	0.00212949	3.62337
PALMD	102	-2.156	1.20967e-05	0.00212949	0.224378
OPN3	103	1.62267	1.21481e-05	0.00212949	3.07944
PLA2G12A	104	-0.859333	1.22633e-05	0.00212949	0.551207
MUCL1	105	-2.93367	1.23426e-05	0.00212949	0.130882
JMJD4	106	0.564667	1.23571e-05	0.00212949	1.47905
GLRB	107	-1.333	1.26592e-05	0.00214792	0.396942
ABCB1	108	3.81767	1.26991e-05	0.00214792	14.1004
STARD10	109	-0.731667	1.31971e-05	0.00217255	0.602208
SAMHD1	110	1.13667	1.33536e-05	0.00217255	2.19872
SPTSSB	111	-2.516	1.34164e-05	0.00217255	0.174827
HN1L	112	0.569667	1.34206e-05	0.00217255	1.48418
STK39	113	1.849	1.34395e-05	0.00217255	3.6025
PLCH1	114	-1.75333	1.38912e-05	0.00221502	0.296616
DENND5B	115	0.830333	1.4141e-05	0.00221502	1.7781
ADCY1	116	1.56533	1.43319e-05	0.00221502	2.95946
NME3	117	0.272667	1.43456e-05	0.00221502	1.20804
CYP39A1	118	-1.85633	1.44139e-05	0.00221502	0.276177
PIN1	119	-1.284	1.44297e-05	0.00221502	0.410655
NEO1	120	0.433	1.51993e-05	0.00225696	1.35004
EIF3G	121	-1.09067	1.55355e-05	0.00225696	0.469544
GRK5	122	-1.80967	1.56662e-05	0.00225696	0.285257
RPS18	123	-0.452	1.57577e-05	0.00225696	0.731029
SLC16A1	124	1.272	1.5844e-05	0.00225696	2.41496
LIFR	125	1.174	1.58826e-05	0.00225696	2.25636
ZNF713	126	-1.01867	1.59499e-05	0.00225696	0.493572
TAPBPL	127	1.12333	1.59877e-05	0.00225696	2.1785
RHOBTB3	128	1.93167	1.60103e-05	0.00225696	3.81496
PFKP	129	1.21567	1.6053e-05	0.00225696	2.32248
OTUB2	130	1.35633	1.61761e-05	0.00225696	2.56034
SERPINE2	131	3.434	1.63733e-05	0.00225696	10.8078
CDH13	132	3.704	1.64299e-05	0.00225696	13.0321
FADS1	133	2.643	1.64732e-05	0.00225696	6.24629
ATP2C1	134	0.767	1.65562e-05	0.00225696	1.70173
PLCB1	135	2.973	1.68218e-05	0.00227618	7.85167
CLDN8	136	-3.51333	1.79663e-05	0.00240125	0.0875752
SOCS3	137	1.60067	1.81611e-05	0.00240125	3.03283
CLSTN2	138	2.445	1.8241e-05	0.00240125	5.44526
FAM32A	139	-0.988333	1.84817e-05	0.00240125	0.50406
NR2F2	140	1.61233	1.85064e-05	0.00240125	3.05746
CD14	141	-1.574	1.85868e-05	0.00240125	0.335876
AXL	142	3.70267	1.89763e-05	0.00240125	13.0201
CLIP4	143	1.93067	1.90555e-05	0.00240125	3.81231
STXBP4	144	0.331333	1.92419e-05	0.00240125	1.25818
ARHGEF6	145	-3.796	1.928e-05	0.00240125	0.071993
G3BP2	146	-0.626333	1.93585e-05	0.00240125	0.647821
CASP1	147	2.359	1.94362e-05	0.00240125	5.13015
P4HA2	148	1.85167	1.94874e-05	0.00240125	3.60917
POU2F3	149	-2.354	1.96731e-05	0.00240125	0.195603
FDX1L	150	-1.26567	1.98543e-05	0.00240125	0.415907
TP53I11	151	-0.668667	1.99097e-05	0.00240125	0.629088
SPANXE	152	4.448	1.99809e-05	0.00240125	21.8264
ZNF799	153	-0.442667	2.03506e-05	0.00241291	0.735773
SLC6A9	154	-1.43367	2.06078e-05	0.00241291	0.370189
STARD13	155	-0.810667	2.07994e-05	0.00241291	0.570118
SMYD3	156	1.14067	2.09149e-05	0.00241291	2.20483
GLB1L2	157	-2.346	2.09741e-05	0.00241291	0.196691
ATG4D	158	-1.434	2.10468e-05	0.00241291	0.370103
VASH1	159	0.596333	2.11514e-05	0.00241291	1.51187
NANOS1	160	-0.88	2.12306e-05	0.00241291	0.543367
CRABP2	161	-1.79867	2.13438e-05	0.00241291	0.28744
L1CAM	162	3.659	2.15275e-05	0.00241291	12.6319
ABLIM3	163	1.09333	2.16366e-05	0.00241291	2.13366
FUT8	164	1.85267	2.17523e-05	0.00241291	3.61167
AKT3	165	1.55	2.17951e-05	0.00241291	2.92817
GPRC5A	166	1.88767	2.22477e-05	0.00243728	3.70036
CAB39L	167	-1.93767	2.2282e-05	0.00243728	0.261038
TRIL	168	-1.99667	2.24874e-05	0.00243734	0.250578
TTC39C	169	0.385667	2.25494e-05	0.00243734	1.30646
GMDS	170	-0.865	2.31343e-05	0.00247717	0.549046
GULP1	171	4.98633	2.332e-05	0.00247717	31.6983
SAMD9L	172	1.88367	2.33247e-05	0.00247717	3.69012
NXF3	173	4.299	2.39161e-05	0.00252529	19.6847
COL4A1	174	1.73033	2.4271e-05	0.00254804	3.31804
SFMBT2	175	1.79167	2.45731e-05	0.00256502	3.46215
PPP1R32	176	-0.697	2.51218e-05	0.00259556	0.616854
ERLEC1	177	-0.619667	2.51499e-05	0.00259556	0.650821
LEPREL1	178	2.07033	2.55737e-05	0.00261139	4.19984
S100A9	179	-2.57567	2.56009e-05	0.00261139	0.167744
CRYAB	180	-4.70767	2.57322e-05	0.00261139	0.0382694
FAM126B	181	-1.17667	2.61929e-05	0.00264346	0.442372
GPR63	182	2.86933	2.66006e-05	0.00265416	7.30727
C6orf165	183	-0.598	2.68526e-05	0.00265416	0.660669
TGFBI	184	3.548	2.6856e-05	0.00265416	11.6965
CXorf40B	185	-0.326333	2.70621e-05	0.00265416	0.797561
CASP10	186	-1.01467	2.71141e-05	0.00265416	0.494943
ARRB1	187	-1.54533	2.71708e-05	0.00265416	0.342617
VSTM2L	188	-0.888333	2.74352e-05	0.00265671	0.540238
STON2	189	1.527	2.74878e-05	0.00265671	2.88186
NRIP3	190	2.40367	2.76439e-05	0.00265774	5.29146
PPM1E	191	-1.132	2.78267e-05	0.00265781	0.456283
UBL5	192	-1.17633	2.79356e-05	0.00265781	0.442475
ATP6V0A4	193	-1.66767	2.82117e-05	0.00267018	0.314762
SCAF8	194	-0.593667	2.85757e-05	0.00268882	0.662657
FMNL1	195	0.591	2.87031e-05	0.00268882	1.50629
CD68	196	2.407	2.89267e-05	0.00269594	5.3037
FBXL12	197	-1.37733	2.9286e-05	0.00271557	0.38493
PPAN-P2RY11	198	-1.21533	2.9774e-05	0.00273152	0.430674
LAMC2	199	2.72167	2.98858e-05	0.00273152	6.59634
CCL22	200	-1.23867	2.99066e-05	0.00273152	0.423764
SNAI2	201	6.422	3.11382e-05	0.00282985	85.7462
TCEA3	202	-3.03767	3.14975e-05	0.00284834	0.121779
KIF21A	203	0.976667	3.19883e-05	0.00287847	1.96791
UNC5A	204	-1.614	3.21718e-05	0.00288079	0.326691
SACS	205	2.262	3.24209e-05	0.00288709	4.79656
FAM49A	206	-1.27533	3.28712e-05	0.00288709	0.41313
TRIB3	207	-1.09833	3.29427e-05	0.00288709	0.467056
GNAI1	208	2.058	3.29446e-05	0.00288709	4.16409
ACYP2	209	-1.12133	3.38288e-05	0.00288709	0.459669
EVI2B	210	3.80567	3.40582e-05	0.00288709	13.9836
SLC37A3	211	-0.593667	3.43275e-05	0.00288709	0.662657
ELOVL7	212	1.64667	3.44107e-05	0.00288709	3.13109
DDX58	213	1.34067	3.44384e-05	0.00288709	2.53268
VAPB	214	0.578	3.44717e-05	0.00288709	1.49278
ANK3	215	-0.700333	3.49626e-05	0.00288709	0.61543
CLMP	216	1.764	3.49717e-05	0.00288709	3.39638
CUZD1	217	-0.747	3.50633e-05	0.00288709	0.595841
ENPP1	218	2.766	3.51385e-05	0.00288709	6.80219
MYLK4	219	-1.04033	3.51679e-05	0.00288709	0.486215
UEVLD	220	0.533333	3.52887e-05	0.00288709	1.44727
FRMD5	221	1.54367	3.53298e-05	0.00288709	2.91535
SPOCK2	222	-0.197333	3.5464e-05	0.00288709	0.872161
HEY2	223	1.09133	3.59858e-05	0.00288709	2.13071
COG3	224	-1.23467	3.6136e-05	0.00288709	0.424941
TMEM55A	225	1.93333	3.62672e-05	0.00288709	3.81937
TFCP2L1	226	-2.13767	3.63398e-05	0.00288709	0.227247
TSPYL5	227	0.953	3.65306e-05	0.00288709	1.93589
AGPAT4	228	1.53133	3.65924e-05	0.00288709	2.89053
FOXN3	229	-0.305667	3.66669e-05	0.00288709	0.809068
SLC44A2	230	-1.26333	3.67259e-05	0.00288709	0.41658
SELENBP1	231	-2.481	3.67856e-05	0.00288709	0.17912
AGR2	232	-2.73	3.67967e-05	0.00288709	0.150726
EPB41L4B	233	-0.585	3.68255e-05	0.00288709	0.666649
ZNF121	234	0.314	3.74322e-05	0.00292211	1.24315
SLC1A3	235	-0.683	3.89245e-05	0.00301253	0.622869
ANKRD50	236	-0.770333	3.89614e-05	0.00301253	0.586282
TCP11L2	237	-1.40233	3.90852e-05	0.00301253	0.378317
GDA	238	2.44567	3.96335e-05	0.00304195	5.44777
MCTP1	239	3.56133	4.01355e-05	0.00305334	11.8051
PPARG	240	0.674	4.0164e-05	0.00305334	1.59549
CYP4Z1	241	-4.69733	4.03034e-05	0.00305334	0.0385444
FBXO10	242	-0.559667	4.05976e-05	0.00305334	0.678459
ZBTB11	243	-0.343	4.06458e-05	0.00305334	0.7884
MIER1	244	-0.469667	4.12139e-05	0.00305334	0.722131
EXOSC3	245	-0.932333	4.12367e-05	0.00305334	0.52401
RAB3B	246	2.31867	4.12731e-05	0.00305334	4.98871
LYN	247	1.75133	4.14435e-05	0.00305334	3.3667
TRAF6	248	-0.666667	4.15714e-05	0.00305334	0.629961
C21orf91	249	-1.03967	4.16891e-05	0.00305334	0.48644
AMIGO2	250	1.58533	4.18074e-05	0.00305334	3.00077
KCNIP3	251	-0.653	4.2099e-05	0.00305334	0.635957
HN1	252	0.408667	4.2122e-05	0.00305334	1.32746
STX16	253	0.428667	4.34946e-05	0.00314038	1.34599
RAVER1	254	-1.184	4.38075e-05	0.00315052	0.44013
MAGT1	255	-0.666667	4.49814e-05	0.00322226	0.629961
FAM173B	256	-1.32167	4.5637e-05	0.00324123	0.400072
PDE9A	257	-1.27033	4.5689e-05	0.00324123	0.414564
FAM96B	258	0.319	4.58407e-05	0.00324123	1.24747
SULT1E1	259	-2.19833	4.61722e-05	0.00324123	0.217889
COL4A2	260	2.25567	4.66164e-05	0.00324123	4.77555
EPS8	261	1.792	4.67259e-05	0.00324123	3.46295
C14orf119	262	0.481333	4.68923e-05	0.00324123	1.39603
GBE1	263	0.679	4.69557e-05	0.00324123	1.60103
CNKSR2	264	1.907	4.70679e-05	0.00324123	3.75028
CHRDL1	265	1.591	4.7175e-05	0.00324123	3.01258
DOCK9	266	-0.711	4.74026e-05	0.00324123	0.610897
PTPRG	267	1.55833	4.74787e-05	0.00324123	2.94513
CYP27A1	268	-1.93033	4.76457e-05	0.00324123	0.262369
KIAA1324	269	-4.313	4.78333e-05	0.00324123	0.0503104
SERPINA1	270	2.32433	4.79556e-05	0.00324123	5.00834
ELMOD1	271	1.60567	4.80853e-05	0.00324123	3.04336
ZNF638	272	-0.432667	4.83432e-05	0.00324664	0.740891
ATP6V0B	273	-0.616	4.91847e-05	0.00329105	0.652477
TCTN2	274	0.513	4.99898e-05	0.00332139	1.42701
FAM19A2	275	1.50833	5.00018e-05	0.00332139	2.84481
S100A4	276	-2.00967	5.1358e-05	0.00339912	0.24833
SLC34A2	277	-3.382	5.1655e-05	0.00340643	0.0959216
WWOX	278	0.545333	5.25395e-05	0.00344913	1.45936
HERC3	279	-1.44933	5.26833e-05	0.00344913	0.366191
RRAGD	280	-1.12333	5.29131e-05	0.00344913	0.459032
ZNF467	281	-0.749333	5.30578e-05	0.00344913	0.594878
LAMA4	282	-3.57967	5.33817e-05	0.00345789	0.0836398
PDS5A	283	-0.587333	5.39098e-05	0.00347975	0.665572
USP25	284	-0.481333	5.45846e-05	0.0035109	0.716315
TMPRSS2	285	-2.75033	5.50925e-05	0.00351942	0.148617
IL20RA	286	-2.679	5.51023e-05	0.00351942	0.15615
ABCC2	287	2.54667	5.56772e-05	0.00353152	5.84283
P4HA1	288	1.32	5.56784e-05	0.00353152	2.49666
AGAP6	289	-0.423	5.6127e-05	0.00354176	0.745872
SLC12A7	290	0.919	5.63393e-05	0.00354176	1.8908
LGALS1	291	1.20533	5.64215e-05	0.00354176	2.30591
CAMK2N1	292	0.799333	5.7077e-05	0.00357064	1.7403
SEMA3A	293	1.73733	5.74069e-05	0.0035761	3.33418
CUEDC1	294	1.02467	5.7556e-05	0.0035761	2.03449
ADPRH	295	0.962	5.77945e-05	0.00357856	1.94801
PBX1	296	-1.75667	5.83848e-05	0.00357856	0.295931
PDZK1IP1	297	-2.42	5.84923e-05	0.00357856	0.186856
TACC1	298	0.272667	5.85934e-05	0.00357856	1.20804
ZNF704	299	-0.63	5.8684e-05	0.00357856	0.646176
IFI44	300	1.87867	5.90013e-05	0.00357856	3.67735
HSPA12A	301	0.694667	5.90699e-05	0.00357856	1.61851
FAM125A	302	-0.718333	5.91627e-05	0.00357856	0.607799
TYK2	303	-1.589	6.11392e-05	0.00367543	0.332402
PTPN3	304	-0.551333	6.11847e-05	0.00367543	0.682389
EFHD1	305	-0.832333	6.13679e-05	0.00367543	0.56162
SLC2A13	306	1.44033	6.16697e-05	0.00368144	2.71384
RAP1GDS1	307	-0.755667	6.21301e-05	0.00369684	0.592273
XIAP	308	-0.424333	6.29905e-05	0.00370385	0.745183
NUAK1	309	1.16467	6.31711e-05	0.00370385	2.24181
HMCN1	310	0.892667	6.31994e-05	0.00370385	1.8566
SERAC1	311	-0.924667	6.34908e-05	0.00370385	0.526802
PLEKHA5	312	3.322	6.39159e-05	0.00370385	10.0005
ACSS3	313	2.918	6.39374e-05	0.00370385	7.55798
ZNF280C	314	0.611	6.40682e-05	0.00370385	1.52732
FBXO3	315	-0.954333	6.42344e-05	0.00370385	0.51608
NPY5R	316	-2.007	6.44513e-05	0.00370385	0.24879
SHROOM1	317	0.385333	6.44757e-05	0.00370385	1.30616
FABP5	318	3.902	6.48559e-05	0.00370385	14.9492
OTUD4	319	-0.788667	6.48665e-05	0.00370385	0.578879
EPHB1	320	1.29767	6.48839e-05	0.00370385	2.45831
PRSS16	321	-0.673	6.54209e-05	0.00372288	0.627201
PTPRM	322	3.78833	6.78014e-05	0.00383554	13.8166
IGF2BP2	323	1.159	6.78207e-05	0.00383554	2.23303
GPRC5B	324	-1.26933	6.8047e-05	0.00383647	0.414851
PRCP	325	0.648333	6.84081e-05	0.00384495	1.56736
EFEMP1	326	2.31767	6.88528e-05	0.00384917	4.98525
S100A8	327	-4.077	6.89044e-05	0.00384917	0.0592517
CLTA	328	-0.735333	6.92176e-05	0.00385487	0.600679
PIP5K1B	329	-0.519	6.95106e-05	0.00385942	0.697855
TTC39A	330	-1.43833	7.0016e-05	0.00386412	0.368993
TUBE1	331	-0.902	7.00182e-05	0.00386412	0.535144
CERS5	332	0.844	7.03642e-05	0.00387152	1.79502
C11orf80	333	-0.159667	7.11028e-05	0.00390041	0.895232
EDNRB	334	3.76867	7.16014e-05	0.00391279	13.6296
DYNLT3	335	1.203	7.21057e-05	0.00391279	2.30218
DIO2	336	2.98533	7.21168e-05	0.00391279	7.91908
PRR5L	337	-1.068	7.21853e-05	0.00391279	0.47698
SLC10A5	338	-0.831333	7.35008e-05	0.00395546	0.56201
BOC	339	-1.92933	7.36064e-05	0.00395546	0.26255
CACUL1	340	-0.668333	7.36222e-05	0.00395546	0.629233
ZNF846	341	-2.21333	7.40897e-05	0.00396031	0.215636
RAB3GAP1	342	-0.598667	7.42292e-05	0.00396031	0.660364
ENO2	343	0.801333	7.43628e-05	0.00396031	1.74271
ACO1	344	0.6	7.50305e-05	0.00397157	1.51572
CAV1	345	1.27167	7.50568e-05	0.00397157	2.4144
C1orf85	346	0.271667	7.52265e-05	0.00397157	1.2072
CHKA	347	0.45	7.61802e-05	0.00399967	1.36604
ADAMTS12	348	1.40267	7.61967e-05	0.00399967	2.6439
TBC1D22B	349	-0.903	7.6787e-05	0.00400857	0.534774
AFTPH	350	-0.621667	7.69672e-05	0.00400857	0.64992
KL	351	-0.978667	7.71842e-05	0.00400857	0.507449
PTCHD1	352	-2.45667	7.7244e-05	0.00400857	0.182167
NEXN	353	2.748	7.79614e-05	0.00403433	6.71785
DNASE2	354	-1.251	7.97746e-05	0.0041165	0.420157
UGT1A1	355	1.65	8.07085e-05	0.0041417	3.13834
WNT6	356	-1.28133	8.09293e-05	0.0041417	0.411415
RNF5	357	-0.592667	8.0943e-05	0.0041417	0.663116
BCAR1	358	1.041	8.14319e-05	0.00415508	2.05765
PCMT1	359	-0.569667	8.22092e-05	0.00417697	0.673772
GBP3	360	1.36633	8.24465e-05	0.00417697	2.57814
BBS4	361	0.655	8.25469e-05	0.00417697	1.57462
YIPF1	362	-0.826333	8.31948e-05	0.00419812	0.563961
CHST15	363	-1.55767	8.53968e-05	0.00428726	0.3397
ME3	364	0.994333	8.54308e-05	0.00428726	1.99216
NXT2	365	-0.72	8.59694e-05	0.00430224	0.607097
PSMB9	366	0.939667	8.62001e-05	0.00430224	1.91809
NRP1	367	1.479	8.66212e-05	0.00431147	2.78755
TMEM205	368	-1.20067	8.75619e-05	0.00433238	0.435074
YIPF6	369	-0.568667	8.76293e-05	0.00433238	0.67424
SPATA20	370	0.921667	8.77528e-05	0.00433238	1.8943
CLOCK	371	-0.768667	8.84126e-05	0.00433788	0.58696
RASGEF1B	372	-0.736333	8.87343e-05	0.00433788	0.600263
ADD2	373	2.179	8.87978e-05	0.00433788	4.5284
SERPINB5	374	1.95467	8.88141e-05	0.00433788	3.87626
SGCD	375	-1.458	8.92828e-05	0.00434914	0.363997
CDH3	376	1.041	9.16357e-05	0.00445189	2.05765
DSG2	377	0.919	9.25471e-05	0.00447389	1.8908
CD82	378	-1.78133	9.25785e-05	0.00447389	0.290914
SNX13	379	-0.620667	9.30385e-05	0.00447659	0.65037
PGAP1	380	-1.352	9.33399e-05	0.00447659	0.391749
TRIM24	381	-0.671333	9.35748e-05	0.00447659	0.627926
KANSL3	382	-0.425333	9.36145e-05	0.00447659	0.744667
MAB21L3	383	-1.19467	9.41143e-05	0.00448873	0.436887
SLC35A1	384	-0.505	9.44822e-05	0.00449455	0.70466
FAM78A	385	-0.550667	9.52517e-05	0.00451521	0.682705
GDAP1	386	2.412	9.54108e-05	0.00451521	5.32212
SCHIP1	387	1.754	9.64127e-05	0.00455083	3.37292
EML1	388	0.724	9.67634e-05	0.00455561	1.65176
SLC46A1	389	0.540667	9.71293e-05	0.00456108	1.45464
ISYNA1	390	-0.648	0.000100962	0.00472203	0.638164
SSBP2	391	-1.154	0.000101074	0.00472203	0.449378
CEP128	392	0.91	0.000102699	0.00478574	1.87905
YIPF2	393	-0.679333	0.000103075	0.00479101	0.624454
AKR1C2	394	-2.26133	0.000103751	0.00479423	0.208579
AIF1L	395	-0.945667	0.000103928	0.00479423	0.51919
ARL3	396	-0.997667	0.000103931	0.00479423	0.500809
C19orf66	397	-1.034	0.000105279	0.00483137	0.488354
IFI6	398	2.64867	0.000105545	0.00483137	6.27087
GALNTL4	399	0.976333	0.000105794	0.00483137	1.96746
MTMR12	400	-0.583667	0.000105794	0.00483137	0.667266
CDKL4	401	0.44	0.000106915	0.00484913	1.3566
UBE2F	402	-0.376667	0.000106915	0.00484913	0.770215
SHFM1	403	0.249	0.000107084	0.00484913	1.18838
GADD45G	404	-0.381333	0.000107318	0.00484913	0.767728
ZNF136	405	-0.770333	0.000107561	0.00484913	0.586282
MARCH5	406	-0.413333	0.000107776	0.00484913	0.750886
PRODH	407	-1.251	0.000109156	0.00489514	0.420157
HELQ	408	-0.842333	0.000109566	0.00489514	0.557741
SERPINB6	409	0.589667	0.000109603	0.00489514	1.5049
CLDN10	410	-2.535	0.000111589	0.0049717	0.17254
PCNXL4	411	0.821333	0.000111902	0.0049727	1.76704
PQLC2	412	0.286	0.000112684	0.0049727	1.21926
HSPA13	413	-1.315	0.000112744	0.0049727	0.401925
TPGS2	414	0.287333	0.000112939	0.0049727	1.22038
CYP4B1	415	-2.228	0.000112973	0.0049727	0.213454
NPY1R	416	-2.996	0.000114348	0.00502114	0.125347
CTSZ	417	0.756	0.000114974	0.00503383	1.6888
ZNF471	418	-0.612667	0.000115428	0.00503383	0.653987
SLC1A6	419	-1.887	0.000115464	0.00503383	0.270369
RGP1	420	-1.03567	0.000116294	0.00504368	0.48779
MYOF	421	-0.388333	0.00011644	0.00504368	0.764012
ZC3H12C	422	2.874	0.000116747	0.00504368	7.33095
C11orf52	423	-0.777333	0.000117285	0.00504368	0.583444
HLA-F	424	1.442	0.000117288	0.00504368	2.71697
IRF1	425	1.35867	0.000117418	0.00504368	2.56448
TC2N	426	-1.04367	0.000118059	0.00504368	0.485093
C2orf48	427	-0.956	0.000118521	0.00504368	0.515484
SLC6A14	428	-4.38967	0.000118646	0.00504368	0.0477066
NCALD	429	-1.52967	0.000119045	0.00504368	0.346357
SGCE	430	0.602	0.000119331	0.00504368	1.51782
PACSIN2	431	0.357667	0.00011947	0.00504368	1.28135
PTPRK	432	0.430333	0.000119492	0.00504368	1.34754
ASNA1	433	-0.499333	0.000119555	0.00504368	0.707434
RANBP9	434	-0.315333	0.000120077	0.00505402	0.803665
SMARCAD1	435	-0.838333	0.000120587	0.00505987	0.559289
GHITM	436	-0.536	0.000121268	0.00505987	0.68968
RNF38	437	-1.03833	0.000121712	0.00505987	0.48689
GPR39	438	1.16467	0.000121767	0.00505987	2.24181
C21orf33	439	-1.262	0.00012181	0.00505987	0.416966
LOC390956	440	-1.59733	0.000122216	0.00505987	0.330487
PTH2R	441	-1.165	0.000122537	0.00505987	0.445964
WDR4	442	-0.560333	0.000122702	0.00505987	0.678145
PCDHAC1	443	0.393667	0.000122709	0.00505987	1.31373
WASL	444	-0.214333	0.000123687	0.0050887	0.861944
BAIAP2L1	445	0.383333	0.000124418	0.00509719	1.30435
ELL2	446	2.09833	0.000124451	0.00509719	4.28214
SMARCA2	447	-0.942	0.000125895	0.00514479	0.520511
HSD3B7	448	0.600333	0.000126983	0.00517519	1.51607
C9orf156	449	-0.397	0.000127205	0.00517519	0.759436
PDCD4	450	-1.99467	0.000128351	0.00518448	0.250926
KEAP1	451	-1.62533	0.000128389	0.00518448	0.324135
NLRC5	452	1.00067	0.000128515	0.00518448	2.00092
PDZD8	453	0.377	0.000128569	0.00518448	1.29864
ZNF296	454	0.559667	0.000128879	0.00518554	1.47393
NETO2	455	0.634667	0.000129417	0.00519234	1.55258
HEG1	456	1.10667	0.000129617	0.00519234	2.15348
CBR1	457	-0.739333	0.000131262	0.00524043	0.599016
MFAP3L	458	-0.783333	0.000131391	0.00524043	0.581023
PARP8	459	3.35067	0.000132105	0.0052531	10.2012
WDSUB1	460	-0.715	0.000132284	0.0052531	0.609205
NDUFA10	461	-0.393	0.000132695	0.00525802	0.761544
NMT2	462	1.077	0.000133321	0.00526955	2.10964
FZD5	463	-0.778333	0.000133687	0.00526955	0.58304
SENP8	464	-0.415333	0.000133852	0.00526955	0.749846
RABGGTB	465	-0.589667	0.000136643	0.00536785	0.664496
BAZ2B	466	-0.485333	0.000137637	0.00539266	0.714332
ZBTB5	467	-1.195	0.000137865	0.00539266	0.436786
SHC3	468	-1.206	0.000138816	0.00541826	0.433469
TPD52L1	469	-0.589667	0.000139331	0.0054268	0.664496
KCNB1	470	-2.106	0.000140151	0.0054471	0.23229
SP100	471	1.35667	0.000140872	0.00545128	2.56093
GPNMB	472	1.31633	0.000141041	0.00545128	2.49032
C6orf223	473	-1.28267	0.000141154	0.00545128	0.411035
AGMO	474	1.333	0.000142731	0.00550057	2.51926
SETD4	475	-0.798	0.000143903	0.00553407	0.575146
LMBRD2	476	-1.12767	0.000144443	0.00553573	0.457655
ALDH2	477	-2.099	0.000144553	0.00553573	0.23342
C3orf23	478	-0.758667	0.00014535	0.00554461	0.591042
ZNF574	479	0.365	0.000145599	0.00554461	1.28788
SHANK3	480	0.208333	0.000145695	0.00554461	1.15535
SH3PXD2A	481	-0.765667	0.000146266	0.00555477	0.588182
CXorf26	482	-2.04333	0.000146886	0.00556028	0.242603
UFD1L	483	0.249333	0.00014702	0.00556028	1.18866
RIMS2	484	0.977333	0.000147341	0.00556089	1.96882
C10orf12	485	-1.37167	0.00014795	0.00557237	0.386445
AGER	486	-0.435333	0.000148861	0.00558387	0.739523
ADAMTSL3	487	0.624333	0.000149099	0.00558387	1.5415
ROS1	488	3.449	0.000149172	0.00558387	10.9207
N6AMT1	489	-0.518	0.000149905	0.00559981	0.698339
RNF157	490	-0.673667	0.000150499	0.00561054	0.626911
RORA	491	2.398	0.000151091	0.00562114	5.27072
ARL15	492	1.52033	0.000152118	0.00563849	2.86857
OSBPL6	493	0.587667	0.000152175	0.00563849	1.50281
PARM1	494	1.758	0.000153192	0.00566469	3.38229
ZNF3	495	-0.393333	0.000154075	0.00568582	0.761368
TRIM4	496	-0.638667	0.000154794	0.00570085	0.642306
TCEAL8	497	2.01833	0.000155639	0.00571752	4.05116
MECOM	498	2.107	0.000156082	0.00571752	4.30795
GATS	499	-1.098	0.000156186	0.00571752	0.467164
PLCE1	500	-0.779667	0.000156616	0.00571806	0.582501
ALG10B	501	0.548	0.000156826	0.00571806	1.46206
ALAD	502	-0.266667	0.000157972	0.00574834	0.831238
NT5C2	503	-0.731667	0.000158619	0.00575826	0.602208
ERCC5	504	-0.581	0.000159472	0.00575826	0.6685
WRB	505	-1.00033	0.000159905	0.00575826	0.499884
ANXA8L2	506	-0.767333	0.000160004	0.00575826	0.587502
GPC3	507	0.813	0.000160117	0.00575826	1.75686
INA	508	-2.10333	0.000160135	0.00575826	0.23272
ELF5	509	-1.66567	0.000161514	0.0057964	0.315199
WDR83OS	510	-0.974	0.000163788	0.00584688	0.509093
H2AFZ	511	-0.497	0.000163852	0.00584688	0.708579
PLA2R1	512	-1.696	0.00016397	0.00584688	0.308641
SNTB1	513	-1.61733	0.0001642	0.00584688	0.325937
KIT	514	-0.836	0.000164832	0.00585794	0.560195
ZNF782	515	-0.657333	0.000165699	0.0058694	0.634049
KCNC4	516	-1.237	0.000165797	0.0058694	0.424254
STAT5B	517	0.573	0.000166292	0.00587555	1.48761
CST6	518	2.23	0.000167258	0.00589827	4.69134
ENOX1	519	-0.814667	0.000168579	0.0059334	0.56854
SDSL	520	0.537667	0.000170408	0.00598336	1.45162
BRWD3	521	-0.457667	0.000171199	0.00598336	0.728163
GNG10	522	0.785667	0.000171216	0.00598336	1.72389
LRRC16A	523	-0.433333	0.000171719	0.00598336	0.740549
AIP	524	-0.448	0.000171765	0.00598336	0.733058
TBCC	525	-0.620333	0.000172115	0.00598336	0.650521
BRD4	526	-0.265333	0.000172292	0.00598336	0.832006
BLOC1S2	527	-0.645333	0.000173393	0.00601005	0.639345
BCAT1	528	1.808	0.000173718	0.00601005	3.50157
ARFIP1	529	-0.766667	0.000175139	0.00604774	0.587774
CDC37	530	-0.982333	0.000176247	0.00605687	0.50616
RCL1	531	0.659667	0.000176673	0.00605687	1.57972
SEC14L4	532	0.878	0.000176777	0.00605687	1.83783
CALML5	533	-0.983	0.000176918	0.00605687	0.505927
ARNTL2	534	1.765	0.000177061	0.00605687	3.39874
LTN1	535	-0.778333	0.000178682	0.00609096	0.58304
C4orf19	536	1.62067	0.000178724	0.00609096	3.07517
CIB2	537	0.514	0.000179616	0.00610136	1.428
MGAT4A	538	-0.848	0.000179858	0.00610136	0.555554
TSC22D1	539	-0.391	0.000180312	0.00610136	0.762601
CADPS2	540	-0.764667	0.000180653	0.00610136	0.588589
DOCK1	541	-0.815	0.0001807	0.00610136	0.568408
PIGO	542	-1.197	0.000181196	0.00610683	0.436181
RASSF7	543	0.154333	0.000181792	0.00611563	1.11291
SOX13	544	0.416333	0.000182724	0.00613571	1.33453
HDAC9	545	1.73433	0.000183752	0.00613796	3.32726
FAR1	546	0.719	0.00018404	0.00613796	1.64604
ARSG	547	-0.726	0.000184558	0.00613796	0.604578
JPH1	548	2.13367	0.000184641	0.00613796	4.38831
SLURP1	549	-1.489	0.000184823	0.00613796	0.356259
SPOCK1	550	3.724	0.000185004	0.00613796	13.214
SASH1	551	-0.936	0.000185143	0.00613796	0.52268
DNAJB6	552	0.681	0.000186003	0.00614408	1.60325
PI3	553	-2.43467	0.000186027	0.00614408	0.184966
SLC7A8	554	-1.53967	0.000186337	0.00614408	0.343965
LPL	555	0.386667	0.000188425	0.0061952	1.30737
NT5E	556	1.03767	0.000188808	0.0061952	2.0529
HNRPDL	557	-0.794333	0.000188905	0.0061952	0.57661
FLG	558	4.697	0.000189333	0.00619813	25.9381
VPS37B	559	0.326	0.000190668	0.00620905	1.25353
MYLK	560	1.47333	0.000190669	0.00620905	2.77663
KANSL1L	561	-0.674667	0.000190687	0.00620905	0.626477
ZNF76	562	-0.863667	0.000191175	0.00621387	0.549554
CITED4	563	-1.02	0.000191784	0.00621497	0.493116
ARHGEF37	564	-1.7	0.000192004	0.00621497	0.307786
CCND1	565	1.26533	0.00019223	0.00621497	2.40383
JAZF1	566	1.99067	0.000192641	0.00621728	3.97421
ANAPC16	567	-1.05467	0.000193577	0.0062262	0.481408
PRRG1	568	0.422667	0.000193884	0.0062262	1.3404
NRK	569	-2.336	0.00019394	0.0062262	0.198059
ZDHHC2	570	2.13133	0.00019493	0.00624699	4.38122
CFI	571	1.96533	0.000195319	0.00624849	3.90503
DUSP10	572	1.88733	0.000195803	0.00625305	3.69951
ENAM	573	0.243	0.000196952	0.00626965	1.18345
SLC35F1	574	1.427	0.000197058	0.00626965	2.68887
RRP9	575	0.835333	0.000197353	0.00626965	1.78427
LAMB3	576	3.70833	0.000197978	0.00627859	13.0713
HADH	577	-0.684333	0.000198595	0.00628274	0.622293
AP2B1	578	0.855333	0.000198952	0.00628274	1.80918
ZNF350	579	0.298333	0.000199141	0.00628274	1.22972
NIP7	580	0.308667	0.000200728	0.00631057	1.23856
TSGA13	581	-0.521333	0.000201112	0.00631057	0.696728
CD81	582	0.385667	0.00020114	0.00631057	1.30646
NOTCH3	583	-1.78767	0.000201405	0.00631057	0.28964
MARCH6	584	-0.478333	0.000202308	0.00631293	0.717806
PPP3CA	585	-0.301333	0.000202401	0.00631293	0.811502
ST3GAL3	586	-0.708667	0.000202517	0.00631293	0.611885
PTPLA	587	0.527	0.000204666	0.00635422	1.44093
HSPB11	588	-0.480667	0.000205146	0.00635422	0.716646
MTRF1	589	-0.477333	0.000205356	0.00635422	0.718304
SPATA6	590	1.90767	0.000205417	0.00635422	3.75202
MYO5A	591	1.24033	0.000205581	0.00635422	2.36253
SAMD9	592	1.31633	0.000206692	0.00637777	2.49032
ISLR	593	-0.583333	0.000208179	0.00640441	0.66742
IFT20	594	0.353333	0.000209646	0.00640441	1.27751
SETD7	595	-1.04467	0.000209877	0.00640441	0.484757
CATSPERB	596	-1.37833	0.000209963	0.00640441	0.384663
GFRA3	597	-0.309	0.000210002	0.00640441	0.807201
PPP3CB	598	-0.508	0.000210131	0.00640441	0.703197
TST	599	0.249667	0.000210293	0.00640441	1.18893
CTSL1	600	1.32167	0.000210755	0.00640441	2.49955
ERBB2IP	601	0.890333	0.00021101	0.00640441	1.8536
TMPRSS4	602	-2.16633	0.000211394	0.00640441	0.222776
PGLYRP4	603	-0.765333	0.000211468	0.00640441	0.588317
KIF16B	604	-1.01233	0.000211762	0.00640441	0.495744
NUDT17	605	0.239	0.000212598	0.00641796	1.18017
GNB1	606	0.281	0.000213208	0.00641796	1.21504
TMEM47	607	2.01933	0.000213549	0.00641796	4.05396
TTC19	608	0.389333	0.000213667	0.00641796	1.30979
BABAM1	609	-0.511667	0.000213967	0.00641796	0.701412
ZC4H2	610	2.33733	0.000214708	0.00642553	5.05368
CYP2R1	611	1.86767	0.000215371	0.00642553	3.64942
LAMTOR3	612	-0.823	0.000215466	0.00642553	0.565265
SLC4A8	613	-0.609333	0.000215627	0.00642553	0.6555
FSD1	614	1.224	0.000216652	0.00643631	2.33593
CBLB	615	1.17267	0.000216693	0.00643631	2.25428
CPQ	616	2.52767	0.000217106	0.00643811	5.76638
ABAT	617	1.24767	0.000218484	0.00644428	2.37457
MMP13	618	1.59833	0.000218748	0.00644428	3.02793
DNAJC21	619	-0.620333	0.000218817	0.00644428	0.650521
PARP6	620	0.325333	0.000219212	0.00644428	1.25295
STK38	621	-0.974	0.000219314	0.00644428	0.509093
ING3	622	-0.584	0.000219431	0.00644428	0.667112
SDCBP	623	1.25967	0.000220815	0.00647385	2.3944
SFXN1	624	0.720333	0.000221461	0.00647385	1.64756
TBC1D23	625	0.244667	0.000221501	0.00647385	1.18482
VGLL3	626	4.776	0.000221906	0.00647534	27.398
CRIP2	627	0.622667	0.000222725	0.00647907	1.53972
SLC2A12	628	1.30733	0.000222743	0.00647907	2.47484
GJA9	629	-0.344667	0.000223523	0.00648602	0.78749
ASAH1	630	0.287667	0.000223993	0.00648602	1.22066
CHRM3	631	0.877	0.000224081	0.00648602	1.83655
RBPJ	632	-0.627333	0.000224403	0.00648602	0.647372
APOL2	633	1.08667	0.00022495	0.00649158	2.12383
DNMT1	634	-1.19567	0.00022593	0.00650188	0.436585
ITGB4	635	1.27767	0.000226019	0.00650188	2.42447
SCAF4	636	-0.553333	0.000226599	0.00650832	0.681444
RALY	637	0.540333	0.000227213	0.00651248	1.45431
TGFBR3	638	-1.08533	0.000227457	0.00651248	0.471283
WASF3	639	1.914	0.000227945	0.0065132	3.76853
LOXL2	640	2.241	0.000228253	0.0065132	4.72725
RSPRY1	641	-0.332	0.000228552	0.0065132	0.794434
ADAT1	642	0.519333	0.000229972	0.00653067	1.43329
PJA1	643	-0.495	0.000230172	0.00653067	0.709562
S100A7	644	-4.59667	0.000230761	0.00653067	0.04133
LACTB	645	0.667	0.000230839	0.00653067	1.58777
VCP	646	-0.807	0.000230953	0.00653067	0.571569
DCAF10	647	-0.983667	0.000231373	0.00653244	0.505693
MBNL2	648	0.609333	0.000232066	0.0065419	1.52555
TBCK	649	-1.34967	0.000232931	0.00655505	0.392383
CUEDC2	650	-0.684	0.00023325	0.00655505	0.622437
CYBA	651	0.677	0.000234154	0.00657035	1.59881
ELP3	652	0.477333	0.000234843	0.00657958	1.39217
VPS26B	653	-0.836333	0.000236722	0.00661069	0.560065
SLC16A10	654	-1.29467	0.00023723	0.00661069	0.40763
TRIM47	655	0.965333	0.000237359	0.00661069	1.95251
TAGLN2	656	0.586	0.000237401	0.00661069	1.50108
TCTN3	657	-0.558667	0.000237997	0.00661269	0.678929
C10orf114	658	0.417333	0.000238197	0.00661269	1.33546
PRLR	659	-0.757667	0.00023912	0.00662823	0.591452
CD2AP	660	-0.736	0.000240271	0.00665005	0.600402
SUB1	661	-0.338333	0.000241003	0.00666021	0.790955
CLIP3	662	-0.135333	0.000242243	0.00667261	0.910459
GOT1	663	-0.871333	0.000242253	0.00667261	0.546641
BTAF1	664	-0.381	0.000242547	0.00667261	0.767905
SGK3	665	-0.278	0.000246031	0.00675828	0.824734
MYO1B	666	0.814	0.000247761	0.00678208	1.75808
PEX11B	667	-0.603333	0.000247935	0.00678208	0.658231
SRPX2	668	2.842	0.00024828	0.00678208	7.17013
CCDC80	669	1.63567	0.000248532	0.00678208	3.10731
EMC1	670	0.613667	0.000248754	0.00678208	1.53014
MRPL4	671	-1.156	0.000249437	0.0067851	0.448755
C10orf47	672	0.423667	0.000249608	0.0067851	1.34133
PDE8B	673	-1.84767	0.000251143	0.00681669	0.277841
CBLC	674	0.508667	0.000252281	0.00683742	1.42273
CDR1	675	3.66967	0.00025327	0.00685406	12.7256
MTUS1	676	0.606333	0.000253761	0.00685717	1.52239
GPR126	677	0.878667	0.000254427	0.00686417	1.83868
ZNF44	678	-1.18367	0.000254771	0.00686417	0.440231
BMPR2	679	-0.607333	0.000257677	0.00693223	0.656409
EXPH5	680	-1.30233	0.000258365	0.00694052	0.40547
RAB19	681	-0.808333	0.000259191	0.00694923	0.571041
TAB3	682	0.732667	0.00025945	0.00694923	1.66171
SYNPO	683	0.488667	0.000260727	0.00696463	1.40315
DAP	684	-0.714667	0.000260787	0.00696463	0.609346
PAM	685	1.02033	0.000261458	0.00696812	2.02839
HSD17B11	686	1.64433	0.000262297	0.00696812	3.12603
EEA1	687	-0.629	0.000262663	0.00696812	0.646624
APCDD1	688	-1.71867	0.00026269	0.00696812	0.303829
DMKN	689	0.971	0.00026327	0.00696812	1.9602
CACNG4	690	-1.01233	0.000263564	0.00696812	0.495744
NDRG2	691	-1.669	0.000263589	0.00696812	0.314471
AZIN1	692	0.106333	0.000264567	0.00697956	1.07649
TFPT	693	0.376333	0.000264785	0.00697956	1.29804
RNF130	694	-0.166667	0.000265908	0.00699906	0.890899
ZNF251	695	-0.518	0.000266644	0.00700833	0.698339
FBXW4	696	-0.837667	0.000267257	0.00701433	0.559548
SYN3	697	-0.733	0.00026862	0.00703686	0.601652
MID2	698	-0.963	0.000269049	0.00703686	0.512989
HMGN1	699	-0.532667	0.000269271	0.00703686	0.691276
TRAPPC10	700	-0.692	0.000272452	0.00710757	0.618995
GATM	701	1.43433	0.000272754	0.00710757	2.70257
TMEM55B	702	-0.455333	0.000273474	0.00711617	0.729342
DPYSL5	703	2.547	0.000274977	0.0071451	5.84418
DHRS7	704	1.61	0.000276745	0.00718082	3.05252
COPZ2	705	-0.101333	0.000277459	0.00718913	0.932171
C12orf75	706	1.77433	0.000278662	0.00720278	3.4208
SPG20	707	2.50267	0.00027911	0.00720278	5.66732
CLDN12	708	0.796667	0.000279168	0.00720278	1.73708
SCP2	709	-0.488667	0.000279999	0.00721402	0.712683
RBM8A	710	-0.742333	0.000280978	0.00722161	0.597772
PIK3R2	711	-0.784333	0.00028194	0.00722161	0.58062
CCDC84	712	0.661	0.000281985	0.00722161	1.58118
ACPP	713	-1.652	0.000282367	0.00722161	0.318199
TWIST1	714	0.847333	0.00028244	0.00722161	1.79917
TESK1	715	-1.05567	0.000282888	0.00722161	0.481075
SGTB	716	1.382	0.000283061	0.00722161	2.60629
UBE2Z	717	0.290667	0.000284524	0.00724102	1.22321
GRINA	718	0.574333	0.000284952	0.00724102	1.48899
PPA2	719	-0.546	0.000285011	0.00724102	0.684916
RCBTB1	720	-1.21633	0.000286088	0.0072583	0.430375
TTC9	721	-0.939667	0.000286594	0.00726104	0.521353
NSUN7	722	-1.009	0.000287401	0.00726756	0.496891
ACOT9	723	0.916333	0.000287833	0.00726756	1.88731
C6orf48	724	-0.519333	0.000288323	0.00726756	0.697694
COPA	725	0.301333	0.000288443	0.00726756	1.23228
ADAM9	726	0.835667	0.000288952	0.00727037	1.78468
TFE3	727	0.495	0.000289918	0.00728464	1.40932
DECR1	728	0.336	0.000290848	0.00729798	1.26225
GCNT4	729	0.758333	0.000291306	0.00729944	1.69154
ZNF644	730	-0.308	0.000292317	0.00730442	0.807761
GALNT7	731	-0.834	0.000292376	0.00730442	0.560972
RAPGEF3	732	-0.666667	0.000292705	0.00730442	0.629961
STAC2	733	-2.2	0.000293464	0.00731337	0.217638
SH3BGRL	734	0.943	0.000294274	0.00732356	1.92252
NBEAL1	735	-1.16633	0.00029526	0.0073381	0.445552
ERAP1	736	0.566	0.000295677	0.00733851	1.48041
ALDH3B2	737	-2.01267	0.000297858	0.00737542	0.247815
FOXP4	738	-0.459333	0.000297972	0.00737542	0.727322
THBS1	739	1.65067	0.000298517	0.00737891	3.13979
MGMT	740	-0.342	0.00029947	0.00739246	0.788947
HRCT1	741	-1.309	0.000300416	0.0074058	0.403601
RHBDL2	742	-1.386	0.000302339	0.00742884	0.382624
OTUD1	743	2.79167	0.000302545	0.00742884	6.92429
PPARA	744	-0.890667	0.000302852	0.00742884	0.539365
DNM3	745	1.347	0.000302977	0.00742884	2.54383
MVP	746	1.08233	0.000303782	0.00743859	2.11746
METTL23	747	0.675333	0.000305011	0.00745868	1.59697
TAF7L	748	-0.536667	0.000306067	0.00747451	0.689362
GNE	749	-1.999	0.000309699	0.00755311	0.250173
PSME2	750	0.304333	0.000310349	0.0075544	1.23485
NPNT	751	-1.915	0.000310579	0.0075544	0.265172
PPM1L	752	-0.616333	0.000311388	0.007564	0.652327
VLDLR	753	-0.952	0.000312435	0.00757934	0.516915
AK3	754	1.196	0.000314855	0.00762794	2.29104
TMEM194B	755	-0.416667	0.000317173	0.0076739	0.749154
CARD6	756	-1.13133	0.000317776	0.00767832	0.456494
PRKG1	757	1.065	0.000320275	0.00772451	2.09217
PCNT	758	-0.959667	0.000320774	0.00772451	0.514176
YARS	759	-0.386667	0.000320956	0.00772451	0.764895
ALS2CR8	760	-1.08033	0.000321755	0.00772507	0.47292
PET112	761	-0.617667	0.00032219	0.00772507	0.651724
C7orf55	762	-0.414333	0.000322248	0.00772507	0.750366
DCBLD2	763	1.361	0.000323382	0.00773259	2.56863
ECM1	764	0.920667	0.000323672	0.00773259	1.89299
RAP2C	765	-0.879333	0.000323832	0.00773259	0.543619
C11orf54	766	-0.787	0.000324281	0.00773321	0.579548
PPP1R7	767	-0.384	0.000324848	0.00773664	0.76631
ANKRD6	768	1.62167	0.000326073	0.00775571	3.0773
LIAS	769	-0.695667	0.000328583	0.00780525	0.617424
PMAIP1	770	0.716	0.000329738	0.00781661	1.64262
DNAJA1	771	0.380333	0.000329918	0.00781661	1.30164
MYBL1	772	1.35367	0.000332736	0.00786565	2.55561
GLIPR1	773	4.94367	0.000333017	0.00786565	30.7746
IMPA1	774	1.01033	0.000333279	0.00786565	2.01438
DECR2	775	0.453667	0.000335013	0.0078838	1.36952
ZNF543	776	-0.497	0.000335279	0.0078838	0.708579
LAMA3	777	1.64	0.000335343	0.0078838	3.11666
DNAH11	778	-1.71633	0.000336455	0.00789744	0.304321
RBM3	779	0.635	0.000336788	0.00789744	1.55294
LAPTM4A	780	-0.231333	0.000339508	0.00793384	0.851847
ICAM3	781	-1.095	0.000339554	0.00793384	0.468136
ZNF493	782	-0.667333	0.000339996	0.00793384	0.629669
DTX4	783	-1.22567	0.000340077	0.00793384	0.4276
CACNA2D1	784	2.62067	0.000341119	0.00794798	6.15034
EFNB1	785	-0.462667	0.000342722	0.00797517	0.725644
ERBB2	786	-0.906667	0.00034382	0.00799052	0.533416
KIAA2018	787	-0.917667	0.000345364	0.0080088	0.529364
CASK	788	0.628333	0.000346242	0.0080088	1.54578
MED12L	789	1.26	0.000346282	0.0080088	2.39496
ENY2	790	0.404667	0.00034636	0.0080088	1.32378
PYGL	791	2.19667	0.000347438	0.00801635	4.58419
PAPPA	792	1.60833	0.000347564	0.00801635	3.04899
PTPN13	793	-0.771333	0.000349307	0.00803284	0.585876
C19orf48	794	0.612	0.000349796	0.00803284	1.52838
DVL2	795	0.38	0.000349957	0.00803284	1.30134
DKK1	796	2.84233	0.000350059	0.00803284	7.17179
ANKH	797	-0.831333	0.000350477	0.00803284	0.56201
FAP	798	4.13333	0.000351276	0.00804105	17.5492
SERPINB8	799	1.772	0.000352108	0.00804144	3.41527
WDR91	800	-0.627333	0.000352951	0.00804144	0.647372
TLR6	801	-1.40167	0.000353233	0.00804144	0.378492
SRFBP1	802	0.613333	0.000353373	0.00804144	1.52979
SEC61B	803	-0.37	0.000353494	0.00804144	0.773782
HRASLS2	804	-3.18167	0.000355173	0.00806958	0.11021
YIF1B	805	0.205667	0.000355655	0.00807049	1.15322
PRKCSH	806	-0.490333	0.000357664	0.00810601	0.711861
HLCS	807	-0.697	0.000358722	0.00811993	0.616854
DNAJC18	808	0.470333	0.000360509	0.00815026	1.38543
VAMP2	809	0.849333	0.00036175	0.00816256	1.80167
PAPSS1	810	-0.613333	0.000361946	0.00816256	0.653685
SORBS2	811	-0.537	0.000362417	0.00816309	0.689203
FRMD6	812	1.667	0.000363214	0.00816641	3.17554
USP49	813	-0.917667	0.000363458	0.00816641	0.529364
MANSC1	814	-1.047	0.000364879	0.00818825	0.483974
ARHGAP10	815	0.239333	0.000367247	0.00821938	1.18045
FAM160A1	816	-1.22867	0.000367248	0.00821938	0.426712
LIMK1	817	0.614333	0.000367616	0.00821938	1.53085
PCCA	818	-0.681	0.000368082	0.00821975	0.623733
PANK3	819	0.261667	0.000370013	0.00825043	1.19886
ZCCHC7	820	-1.019	0.000371138	0.00825043	0.493458
HOOK1	821	-0.637667	0.000371251	0.00825043	0.642752
SEC23A	822	0.166667	0.000371479	0.00825043	1.12246
SHOC2	823	-0.656333	0.000371714	0.00825043	0.634489
TFPI	824	0.997333	0.000372213	0.00825148	1.99631
PTTG1IP	825	-1.15233	0.000373972	0.00828042	0.449897
PTMS	826	0.658667	0.000374605	0.0082844	1.57862
ABCC1	827	0.892333	0.000377627	0.0083342	1.85618
SAR1A	828	-0.346667	0.000377769	0.0083342	0.786399
LCORL	829	-0.787	0.000380372	0.00837383	0.579548
TPST1	830	0.781	0.000380744	0.00837383	1.71832
TMEM108	831	1.746	0.000380975	0.00837383	3.35427
B2M	832	0.755667	0.000381731	0.00837383	1.68841
ESYT1	833	0.852	0.000381858	0.00837383	1.805
FMNL2	834	0.655	0.000383474	0.00837458	1.57462
RANBP10	835	0.222333	0.00038371	0.00837458	1.16662
MSMB	836	-2.22733	0.000383723	0.00837458	0.213553
ZNF323	837	-1.943	0.000384157	0.00837458	0.260075
PYCRL	838	0.912	0.000384695	0.00837458	1.88165
LONRF3	839	1.35867	0.00038475	0.00837458	2.56448
USP11	840	0.921333	0.000385102	0.00837458	1.89386
PLEKHA1	841	-0.845667	0.000385772	0.00837919	0.556454
MCM9	842	-0.756333	0.000387205	0.00840033	0.591999
TMEM168	843	-0.916	0.000388279	0.00840706	0.529976
UBN2	844	-0.995	0.000388436	0.00840706	0.501736
SH3RF3	845	-0.566333	0.000388957	0.00840838	0.675331
EPDR1	846	1.58733	0.000389615	0.00841264	3.00493
BRWD1	847	-1.25333	0.000390498	0.00842061	0.419478
NOA1	848	-0.506333	0.000390906	0.00842061	0.704009
ZNF75A	849	0.378333	0.000391479	0.00842237	1.29984
DAB2	850	1.97167	0.000393415	0.00842237	3.92221
ABHD12	851	-0.283333	0.000393876	0.00842237	0.82169
PDSS2	852	-0.539667	0.000394035	0.00842237	0.68793
ILF3	853	-0.779667	0.000394374	0.00842237	0.582501
HMG20B	854	-0.397333	0.000394458	0.00842237	0.75926
CDKN2D	855	-0.367	0.000394897	0.00842237	0.775393
SRP72	856	-0.555	0.000394929	0.00842237	0.680657
CDS1	857	-0.46	0.000395315	0.00842237	0.726986
COTL1	858	1.13333	0.000395598	0.00842237	2.19365
LAMC1	859	1.29167	0.000396653	0.00842712	2.44811
N6AMT2	860	-0.84	0.000396744	0.00842712	0.558644
PIGY	861	-0.437333	0.000398326	0.0084509	0.738498
LRRC1	862	-1.108	0.000399789	0.00846372	0.463937
PPP3R1	863	-0.269667	0.000399857	0.00846372	0.829511
RIPK2	864	0.603667	0.000400497	0.00846745	1.51957
NR2F1	865	1.65967	0.00040122	0.00847292	3.15944
EIF3A	866	-0.468333	0.000401842	0.00847371	0.722799
GAB2	867	-1.082	0.00040289	0.00847371	0.472374
FBXL2	868	0.423333	0.000402998	0.00847371	1.34102
CLIC5	869	-1.126	0.000403186	0.00847371	0.458184
AP1AR	870	-0.667333	0.000403667	0.00847371	0.629669
SLC1A5	871	-0.913333	0.00040404	0.00847371	0.530957
LACTB2	872	0.953667	0.0004049	0.008482	1.93679
KMO	873	2.507	0.000408592	0.00854689	5.68437
CBFB	874	-0.197333	0.000408933	0.00854689	0.872161
KPNA4	875	0.505	0.000410789	0.00857587	1.41912
GNAZ	876	1.37133	0.000411656	0.00857603	2.5871
CRABP1	877	-1.30033	0.000411955	0.00857603	0.406032
CTSB	878	0.407667	0.000412205	0.00857603	1.32654
GNAS	879	0.255	0.0004141	0.00860565	1.19334
FAM134B	880	0.851	0.000414789	0.00861004	1.80375
DNAJC24	881	-0.694667	0.000415254	0.00861004	0.617852
RAB38	882	1.22967	0.000416617	0.00862851	2.34513
ALKBH6	883	0.613	0.000418986	0.00866619	1.52944
SYBU	884	1.20967	0.000419385	0.00866619	2.31284
ETNK2	885	0.597667	0.000420522	0.00867985	1.51327
LGALS3BP	886	0.766	0.000421598	0.00869225	1.70055
TECR	887	-0.632333	0.000422694	0.00870501	0.645132
MX1	888	1.009	0.000423628	0.00871443	2.01252
PGM2L1	889	0.886	0.000424716	0.00872188	1.84805
HR	890	0.303	0.000424945	0.00872188	1.23371
IQCK	891	-1.312	0.000428378	0.00875675	0.402762
SATB2	892	1.76567	0.000428554	0.00875675	3.40031
ZNF264	893	-0.653	0.000428859	0.00875675	0.635957
SH3KBP1	894	0.523333	0.000429241	0.00875675	1.43727
B3GALT6	895	0.317333	0.000429288	0.00875675	1.24603
CUTA	896	-0.591333	0.000429577	0.00875675	0.663729
AKAP7	897	0.707	0.000430017	0.00875675	1.63241
BMI1	898	0.31	0.000430882	0.00875675	1.23971
FSCN1	899	2.43233	0.000430958	0.00875675	5.39766
IPMK	900	-0.698333	0.000432444	0.00877717	0.616284
SLC17A5	901	-0.668667	0.000433225	0.00878104	0.629088
TCTN1	902	0.445	0.000434058	0.00878104	1.36131
HOMER3	903	-0.706667	0.000434703	0.00878104	0.612734
GPRIN1	904	0.526333	0.000434731	0.00878104	1.44026
GNA13	905	0.238333	0.000435038	0.00878104	1.17963
MGST3	906	0.617667	0.000436624	0.00880332	1.53439
OSGIN2	907	0.792667	0.000439498	0.0088515	1.73227
JAG2	908	1.73767	0.000441255	0.00887709	3.33495
TET2	909	-1.19967	0.000442128	0.00888487	0.435376
CRTC1	910	-0.434	0.000442724	0.00888665	0.740207
NUDT6	911	-0.452333	0.000443189	0.00888665	0.73086
MBOAT2	912	-0.76	0.00044521	0.0089124	0.590496
HDAC8	913	-0.929	0.000445449	0.0089124	0.525222
NUMBL	914	0.672333	0.000446024	0.00891413	1.59365
ALG6	915	-0.612667	0.000446867	0.00891424	0.653987
RNF43	916	0.609333	0.000447005	0.00891424	1.52555
LRP12	917	0.619667	0.000449363	0.00895149	1.53652
DNER	918	2.176	0.000449895	0.00895233	4.51899
MKX	919	0.360333	0.000451748	0.00897942	1.28372
SGSM1	920	-0.888	0.00045528	0.00903979	0.540363
TMEM181	921	-0.488	0.000455781	0.00903989	0.713013
TAX1BP3	922	0.895333	0.000458553	0.00908502	1.86004
SMARCA5	923	-0.464333	0.000459229	0.00908856	0.724806
IVNS1ABP	924	-0.257667	0.000460188	0.00909767	0.83644
PTRH2	925	0.384667	0.000463114	0.00914563	1.30556
TGFB1	926	1.16967	0.000464179	0.00915676	2.2496
RRAS	927	1.36433	0.000465703	0.00916705	2.57457
FADS3	928	1.723	0.000465704	0.00916705	3.30122
L3MBTL4	929	0.865333	0.000466278	0.00916846	1.82176
ZFAND2B	930	-0.607	0.000468369	0.00919967	0.656561
SFT2D1	931	-0.856667	0.000470252	0.0092205	0.552227
PNPLA4	932	0.663667	0.000470439	0.0092205	1.5841
RNF187	933	0.645	0.000473809	0.00926321	1.56374
NFKBIZ	934	-1.30067	0.000474281	0.00926321	0.405939
SEMA3F	935	-0.889333	0.000474362	0.00926321	0.539864
CELSR2	936	-0.639333	0.000474677	0.00926321	0.64201
SLPI	937	-1.15433	0.000475153	0.00926321	0.449274
KIAA0947	938	-0.548	0.000476263	0.0092687	0.683968
MOSPD2	939	0.367	0.00047645	0.0092687	1.28967
UBE3C	940	0.489	0.00047817	0.00929226	1.40347
ELAVL2	941	1.47067	0.000479015	0.00929388	2.7715
COPS4	942	-0.614667	0.000479644	0.00929388	0.653081
RPL27A	943	-0.698	0.000479779	0.00929388	0.616426
KAL1	944	2.09667	0.000480525	0.00929847	4.2772
WTAP	945	-0.420333	0.00048213	0.00931965	0.747252
MAGED1	946	2.61967	0.00048436	0.00934536	6.14608
INTS12	947	-0.552667	0.000484483	0.00934536	0.681759
GOLIM4	948	0.677	0.00048511	0.00934758	1.59881
MUT	949	-0.820667	0.000485661	0.00934833	0.56618
BCKDHB	950	-0.637333	0.000486253	0.00934989	0.6429
SPRY1	951	-2.06867	0.00048718	0.00935079	0.23838
NUP54	952	-0.592	0.000487403	0.00935079	0.663423
DDAH2	953	-0.691667	0.000487836	0.00935079	0.619138
ETFDH	954	-1.45233	0.000490036	0.00938052	0.36543
ZNF763	955	-0.964	0.000490732	0.00938052	0.512634
NFYA	956	-0.550333	0.000490928	0.00938052	0.682862
MAU2	957	-0.394	0.000493001	0.00941028	0.761017
CPT1A	958	-0.716333	0.000493703	0.00941386	0.608642
CSGALNACT1	959	1.21967	0.000494718	0.00942337	2.32893
ZCCHC6	960	-0.647667	0.000496183	0.00944143	0.638312
AKAP11	961	-1.02733	0.000497034	0.00944315	0.490616
DSC3	962	-0.610333	0.000497307	0.00944315	0.655045
NUDT14	963	0.701667	0.000498398	0.00945403	1.62638
NR3C2	964	-1.52967	0.00049941	0.00945441	0.346357
TOM1L1	965	0.346667	0.000499453	0.00945441	1.27162
DDX47	966	0.746	0.000501647	0.00948611	1.67714
C12orf44	967	0.38	0.000502292	0.00948849	1.30134
MTIF3	968	-0.789333	0.000503824	0.00950759	0.578611
GUCY1A3	969	-1.69433	0.000505127	0.00952235	0.308997
ICK	970	-0.85	0.000506085	0.00953058	0.554785
CREG2	971	0.159333	0.000507207	0.00954186	1.11677
DCUN1D2	972	-0.434333	0.000509196	0.00956944	0.740036
TUBB6	973	1.01333	0.000512057	0.00959294	2.01857
IL17RE	974	-0.538667	0.000512073	0.00959294	0.688407
TNS3	975	1.14167	0.000512495	0.00959294	2.20636
ZDHHC20	976	-0.859333	0.000512914	0.00959294	0.551207
DEPTOR	977	-2.26667	0.000513216	0.00959294	0.207809
SRPX	978	1.50933	0.00051443	0.00959294	2.84678
LMO4	979	-1.03433	0.000514835	0.00959294	0.488241
EFHC1	980	-0.651	0.000515039	0.00959294	0.636839
RNF152	981	-2.00367	0.000515173	0.00959294	0.249365
ANKRD17	982	-0.569333	0.000517884	0.0096336	0.673928
XPR1	983	0.652667	0.000519299	0.00965009	1.57207
ST8SIA1	984	-1.24267	0.000521037	0.00967255	0.422591
HIPK3	985	-0.732333	0.000523773	0.00971346	0.60193
EFNA5	986	0.33	0.000524534	0.00971771	1.25701
MARK4	987	-0.444667	0.000526739	0.00974678	0.734754
SYT7	988	-0.917	0.00052751	0.00974678	0.529609
ZNF433	989	-0.964667	0.000527704	0.00974678	0.512397
MDFIC	990	-0.524333	0.000528784	0.00975032	0.69528
LASP1	991	0.602667	0.000529033	0.00975032	1.51852
GNA14	992	-0.422	0.000529497	0.00975032	0.746389
SEMA4A	993	-0.381333	0.000530963	0.00976748	0.767728
ZNF518A	994	-1.05933	0.000534777	0.00982774	0.479854
NAPA	995	-0.270333	0.000536929	0.00985736	0.829128
HSD17B12	996	-0.709	0.000537554	0.00985894	0.611744
QSER1	997	-0.768	0.000539427	0.00986523	0.587231
SPCS3	998	-0.600333	0.000539708	0.00986523	0.659602
FUCA1	999	-1.30033	0.000539744	0.00986523	0.406032
FAIM2	1000	-1.121	0.000540057	0.00986523	0.459775
CAMKK1	1001	0.192333	0.0005415	0.00987859	1.14261
KIAA0922	1002	0.767333	0.000542415	0.00987859	1.70212
SCN8A	1003	1.10933	0.000542501	0.00987859	2.15746
CISH	1004	-0.554	0.000543385	0.00987859	0.681129
TPMT	1005	-0.706	0.000543493	0.00987859	0.613017
TRIM22	1006	-1.303	0.000545214	0.00990003	0.405283
YBX2	1007	-1.04833	0.000546049	0.00990535	0.483526
C5orf63	1008	1.02133	0.000548786	0.00994511	2.02979
TULP4	1009	-0.808333	0.000549375	0.0099456	0.571041
N4BP2L2	1010	-0.794333	0.000549902	0.0099456	0.57661
PSAT1	1011	-0.687667	0.000551982	0.00997335	0.620857
RCSD1	1012	-0.77	0.000553815	0.00999659	0.586417
APOOL	1013	-0.715333	0.000555098	0.0100099	0.609064
INPP4B	1014	1.21667	0.000556821	0.010031	2.32409
SUPT5H	1015	0.598333	0.00055758	0.0100348	1.51397
CLDN3	1016	-0.74	0.000558961	0.0100497	0.598739
HTR1D	1017	1.539	0.000559633	0.0100519	2.90593
RALGPS1	1018	-0.738667	0.000560309	0.0100542	0.599293
SMAD1	1019	-1.18133	0.000561663	0.0100686	0.440944
STK10	1020	1.01633	0.000562542	0.0100745	2.02277
LAPTM5	1021	0.534	0.000564208	0.0100914	1.44794
TMC4	1022	0.975667	0.000564593	0.0100914	1.96655
PIK3CB	1023	-0.316	0.000567459	0.0101327	0.803294
SPNS2	1024	-1.38133	0.000568143	0.010135	0.383864
ZNF791	1025	-1.17467	0.000570269	0.010163	0.442986
BEND6	1026	-0.274667	0.000574767	0.0102332	0.826641
GPR110	1027	-0.962667	0.000575455	0.0102355	0.513108
PRMT2	1028	-0.907333	0.000576452	0.0102432	0.53317
ZBTB7C	1029	-1.53267	0.000578771	0.0102721	0.345638
LYPD1	1030	1.77367	0.000579203	0.0102721	3.41922
BTG3	1031	-0.632333	0.000582119	0.0103138	0.645132
TBC1D12	1032	-0.555	0.000582892	0.0103175	0.680657
C19orf53	1033	-0.311667	0.000584327	0.0103329	0.80571
KCNS3	1034	2.15933	0.000585602	0.0103454	4.46708
SDC2	1035	1.80867	0.000588031	0.0103783	3.50318
U2AF1	1036	-0.383333	0.000589961	0.0104023	0.766664
DNAJB14	1037	-0.639	0.00059152	0.0104198	0.642158
MCM3AP	1038	-1.06433	0.000592148	0.0104208	0.478194
MPHOSPH6	1039	-0.193667	0.000592808	0.0104215	0.874381
PADI3	1040	1.315	0.000593331	0.0104215	2.48802
PTPRS	1041	0.539333	0.000594203	0.0104268	1.4533
TRIM25	1042	0.459667	0.000596206	0.0104519	1.37522
GM2A	1043	-0.476	0.000597848	0.0104706	0.718968
PLA2G4A	1044	1.41	0.00059913	0.0104831	2.65737
AIM2	1045	2.90267	0.000599898	0.0104864	7.47807
AZGP1	1046	-1.76	0.000601409	0.0104882	0.295248
SEPT6	1047	-0.519	0.000601516	0.0104882	0.697855
C11orf24	1048	0.237	0.000601761	0.0104882	1.17854
SLC39A7	1049	-0.691	0.000602319	0.0104882	0.619424
ADCY9	1050	-0.784	0.00060287	0.0104882	0.580754
CCDC146	1051	-0.947	0.000603511	0.0104894	0.51871
DHPS	1052	-0.595	0.000604405	0.0104898	0.662044
EDAR	1053	-1.06467	0.000604682	0.0104898	0.478083
HECW2	1054	-1.267	0.000605501	0.010494	0.415523
ABHD3	1055	1.06333	0.000606544	0.0105021	2.08975
AURKC	1056	-0.244	0.00060829	0.0105224	0.844401
C18orf21	1057	-0.177667	0.000609274	0.0105243	0.884132
RAB31	1058	0.419	0.000609554	0.0105243	1.337
ADD3	1059	-0.988667	0.000610175	0.0105251	0.503943
CDC5L	1060	-0.842	0.000613176	0.0105598	0.55787
NMRK1	1061	-0.864667	0.000613344	0.0105598	0.549173
LIMA1	1062	1.327	0.000615082	0.0105798	2.5088
EYA3	1063	-0.674	0.000617372	0.0106075	0.626767
PPP1R1B	1064	-0.906667	0.000618313	0.0106075	0.533416
ISOC1	1065	0.598667	0.000618437	0.0106075	1.51432
WDPCP	1066	-0.579	0.000620179	0.0106194	0.669428
SMS	1067	0.652	0.000620292	0.0106194	1.57135
PDGFRL	1068	0.377667	0.000621196	0.0106249	1.29924
ADAM19	1069	0.351667	0.000622253	0.010633	1.27603
CAPN7	1070	-0.358333	0.000623534	0.010645	0.780065
PVR	1071	0.777333	0.000624198	0.0106463	1.71396
ERCC1	1072	0.324667	0.000625184	0.0106532	1.25238
GPR137	1073	-0.785	0.000626752	0.01067	0.580352
SAA4	1074	-1.39467	0.000628131	0.0106835	0.380333
RASSF1	1075	0.348	0.000632378	0.0107408	1.27279
CD164	1076	-0.336667	0.000633426	0.0107408	0.791869
FAM177A1	1077	0.378	0.000633853	0.0107408	1.29954
CHUK	1078	-0.78	0.000633859	0.0107408	0.582367
TFPI2	1079	2.999	0.000634438	0.0107408	7.99446
TUBB3	1080	0.984	0.000635179	0.0107419	1.97794
MET	1081	0.572	0.000635742	0.0107419	1.48658
USP37	1082	-0.462667	0.00063642	0.0107419	0.725644
ITGA3	1083	1.28333	0.000636858	0.0107419	2.43401
PKIB	1084	1.17733	0.000638475	0.0107592	2.26158
GCLC	1085	-0.722	0.000641847	0.010792	0.606256
ME1	1086	0.579333	0.000641901	0.010792	1.49416
CBR4	1087	-0.885	0.000642188	0.010792	0.541488
UBA6	1088	-0.589667	0.000643583	0.0108055	0.664496
ADM	1089	2.555	0.000644366	0.0108059	5.87667
EXOSC8	1090	-0.876	0.00064518	0.0108059	0.544876
LY6D	1091	-1.03333	0.000645534	0.0108059	0.48858
MYCL1	1092	0.282	0.000646034	0.0108059	1.21588
CDKN2A	1093	0.429	0.000646703	0.0108059	1.3463
PDZD2	1094	-1.86267	0.000647158	0.0108059	0.274968
ADORA2B	1095	1.00733	0.000648166	0.0108128	2.01019
SNX24	1096	0.786667	0.000649706	0.0108286	1.72508
MLF1	1097	1.177	0.000653328	0.0108592	2.26106
TMOD2	1098	1.00833	0.000653331	0.0108592	2.01159
TCF7L2	1099	-0.573333	0.000653637	0.0108592	0.672062
EXT1	1100	1.435	0.000654676	0.0108592	2.70382
TRAPPC6A	1101	0.424333	0.000655574	0.0108592	1.34195
HGSNAT	1102	0.909	0.000655912	0.0108592	1.87774
PIN4	1103	-0.516	0.000656256	0.0108592	0.699308
RPL37A	1104	-0.681667	0.000656695	0.0108592	0.623445
RNFT2	1105	-0.528667	0.000656891	0.0108592	0.693195
COMMD9	1106	-0.751	0.000660394	0.0109032	0.594192
HINT2	1107	-0.667667	0.000660746	0.0109032	0.629524
METTL14	1108	-0.671	0.000662494	0.0109222	0.628071
NFIB	1109	-0.464333	0.000664973	0.0109532	0.724806
PLRG1	1110	-0.598333	0.00066738	0.0109829	0.660517
HLA-B	1111	0.768667	0.000669763	0.0110122	1.70369
FAXC	1112	0.931667	0.000671419	0.0110257	1.90748
ACTR1A	1113	-0.638333	0.000671791	0.0110257	0.642455
CPVL	1114	0.892667	0.000673855	0.011037	1.8566
SPAG16	1115	-0.399	0.000673952	0.011037	0.758384
EDEM1	1116	0.42	0.000674292	0.011037	1.33793
LINS	1117	0.262333	0.000675477	0.0110465	1.19942
EIF4EBP2	1118	-0.453667	0.000677375	0.0110613	0.730185
RABL3	1119	-0.552667	0.000677596	0.0110613	0.681759
HNRNPD	1120	-0.618	0.000678632	0.0110626	0.651574
B3GNT3	1121	-0.810333	0.000678885	0.0110626	0.57025
PEA15	1122	0.592	0.000679822	0.011068	1.50733
KBTBD4	1123	-0.728333	0.000681041	0.0110776	0.603601
RAB8B	1124	0.789	0.000681625	0.0110776	1.72788
EFHA1	1125	-0.751667	0.000683199	0.0110933	0.593917
BSG	1126	0.361667	0.000683911	0.011095	1.28491
RTN3	1127	-0.676333	0.000685842	0.0111113	0.625754
UBE2I	1128	0.153	0.00068613	0.0111113	1.11188
SRGAP1	1129	0.476	0.000689285	0.0111525	1.39088
RARRES1	1130	-0.823	0.00069286	0.0111924	0.565265
TGS1	1131	0.367333	0.00069331	0.0111924	1.28997
BMP3	1132	-0.682	0.000693591	0.0111924	0.623301
PALM2-AKAP2	1133	-0.311333	0.000695388	0.011203	0.805897
IBTK	1134	-0.734	0.00069547	0.011203	0.601235
GRSF1	1135	-0.473333	0.000696315	0.0112067	0.720298
CENPBD1	1136	0.445333	0.000701953	0.0112687	1.36163
SLC25A51	1137	-0.963333	0.000702443	0.0112687	0.512871
ACN9	1138	0.422	0.000703049	0.0112687	1.33978
NEK7	1139	0.681	0.000703158	0.0112687	1.60325
EFHD2	1140	0.493	0.000703253	0.0112687	1.40737
GRHPR	1141	-0.453333	0.000705678	0.0112905	0.730353
C18orf1	1142	-0.532667	0.000705848	0.0112905	0.691276
FBXO9	1143	-0.822667	0.000707222	0.0112996	0.565396
ARHGAP28	1144	-0.903333	0.000708083	0.0112996	0.53465
CYYR1	1145	-1.77433	0.000708273	0.0112996	0.292329
GPR64	1146	1.156	0.000709156	0.0113038	2.22839
TTPAL	1147	0.623667	0.000709965	0.0113068	1.54079
REST	1148	-0.630667	0.000712072	0.0113305	0.645878
CTSL2	1149	1.524	0.000713148	0.0113376	2.87587
C6orf130	1150	-1.171	0.000713757	0.0113376	0.444113
DEF8	1151	0.626333	0.000715554	0.0113562	1.54364
PCDHB3	1152	-1.03567	0.000718289	0.011387	0.48779
FAR2	1153	1.649	0.000718739	0.011387	3.13616
TSPAN31	1154	0.472	0.000719373	0.0113872	1.38703
DTNBP1	1155	-0.704333	0.000724618	0.0114487	0.613726
EPB41L5	1156	-0.665667	0.000725601	0.0114487	0.630397
NQO2	1157	-0.751	0.000725754	0.0114487	0.594192
LMF2	1158	0.579667	0.000725764	0.0114487	1.4945
RIF1	1159	-0.408333	0.000726544	0.0114498	0.753493
EPS8L2	1160	0.815333	0.000727193	0.0114498	1.7597
DHX34	1161	0.496333	0.000727719	0.0114498	1.41062
PFN2	1162	0.354	0.000728814	0.0114572	1.2781
MSANTD3	1163	0.688667	0.000731584	0.0114811	1.61179
OLFM4	1164	-2.16233	0.00073159	0.0114811	0.223395
FAM63B	1165	-1.05633	0.000733085	0.0114946	0.480853
SQSTM1	1166	0.832333	0.000734868	0.0115127	1.78056
BTN3A2	1167	-0.317	0.000736062	0.0115215	0.802737
TMEM167B	1168	-0.501	0.000737041	0.011527	0.706617
PLAT	1169	1.14033	0.000738389	0.0115382	2.20432
PARP4	1170	1.04367	0.00074214	0.0115711	2.06146
BARX2	1171	-1.10533	0.000742176	0.0115711	0.464795
TMEM98	1172	0.615667	0.000742695	0.0115711	1.53227
PRKAA2	1173	0.286333	0.000744082	0.0115711	1.21954
RPS3A	1174	-0.681	0.000744165	0.0115711	0.623733
CAMK2G	1175	-0.314333	0.000744298	0.0115711	0.804223
RASGRP3	1176	1.572	0.000745909	0.0115863	2.97317
RPL15	1177	-0.189	0.000750354	0.0116407	0.877214
METTL15	1178	-0.988	0.000750685	0.0116407	0.504176
C1orf123	1179	-0.288	0.0007523	0.0116524	0.819037
EHF	1180	-1.25467	0.000754059	0.0116524	0.41909
NKD1	1181	-0.367667	0.000754188	0.0116524	0.775035
DOM3Z	1182	-0.464	0.000754765	0.0116524	0.724973
GRIK2	1183	1.19967	0.000754789	0.0116524	2.29687
RCHY1	1184	-0.522	0.000755263	0.0116524	0.696406
SLC38A10	1185	0.559667	0.000757017	0.0116696	1.47393
TNS1	1186	-0.772667	0.000759846	0.0116952	0.585335
TGFB2	1187	0.931	0.000760488	0.0116952	1.9066
TSTD2	1188	-0.460667	0.0007606	0.0116952	0.72665
UBR2	1189	-0.371	0.000761851	0.0117046	0.773246
KPTN	1190	0.279667	0.000763159	0.0117051	1.21391
ARF3	1191	0.297	0.000764094	0.0117051	1.22859
SEMA3B	1192	1.618	0.000764207	0.0117051	3.06949
LYPD5	1193	1.207	0.000764451	0.0117051	2.30857
ZNF599	1194	-0.387667	0.00077028	0.0117845	0.764365
ZNF679	1195	-1.199	0.000774301	0.0118311	0.435577
MYO1E	1196	1.24833	0.000775072	0.0118311	2.37567
TSPAN5	1197	1.308	0.000775271	0.0118311	2.47598
SLC10A7	1198	-0.865667	0.000776567	0.0118332	0.548793
POLR2J2	1199	-0.454667	0.000776704	0.0118332	0.729679
PLD1	1200	1.047	0.000777369	0.0118335	2.06623
WDR11	1201	-0.608	0.000779562	0.0118548	0.656106
LHFPL1	1202	-0.423	0.000780067	0.0118548	0.745872
ATG12	1203	0.489333	0.000780948	0.0118555	1.4038
PRR4	1204	-0.211333	0.000781412	0.0118555	0.863739
FAM18B1	1205	0.267333	0.000783841	0.0118825	1.20358
PYGB	1206	-0.696667	0.000785091	0.0118888	0.616996
FANCE	1207	-0.994	0.000785713	0.0118888	0.502084
DIRAS2	1208	-1.49767	0.000786206	0.0118888	0.354126
ZNF720	1209	0.244667	0.000788552	0.0119144	1.18482
AMOT	1210	-1.33533	0.000790721	0.0119373	0.3963
PLLP	1211	-0.940667	0.000792236	0.0119503	0.520992
SLC27A6	1212	1.567	0.000793253	0.0119557	2.96288
ATL3	1213	-0.522667	0.000795537	0.0119803	0.696084
CHMP2B	1214	0.902	0.000799168	0.0120138	1.86865
PI4K2A	1215	-0.421667	0.000799581	0.0120138	0.746562
AARD	1216	-1.89867	0.000800782	0.0120138	0.268191
ZNF462	1217	1.558	0.000801019	0.0120138	2.94445
ANKLE2	1218	0.602	0.000801054	0.0120138	1.51782
FKBP1A	1219	0.296	0.000802162	0.0120206	1.22774
ECHS1	1220	-0.617	0.000804373	0.0120438	0.652025
ZCCHC14	1221	0.488333	0.00080703	0.0120667	1.40282
HPS1	1222	-0.475333	0.000807222	0.0120667	0.719301
CCDC112	1223	1.22633	0.000814055	0.0121528	2.33972
SUSD1	1224	0.840667	0.00081431	0.0121528	1.79088
ZNF506	1225	-1.02	0.000819148	0.0122087	0.493116
LRCH4	1226	-0.325	0.000819391	0.0122087	0.798298
BTBD1	1227	0.327	0.000822802	0.0122325	1.2544
FBXO36	1228	-0.549	0.00082318	0.0122325	0.683494
BCL2	1229	-0.570333	0.000823657	0.0122325	0.673461
MKRN1	1230	-0.523	0.000823666	0.0122325	0.695923
TGM1	1231	-0.469333	0.000828405	0.0122894	0.722298
ZNF329	1232	-0.424667	0.000828846	0.0122894	0.745011
ATP6AP2	1233	0.191667	0.00083046	0.0122946	1.14208
KLHDC3	1234	-0.693	0.000830542	0.0122946	0.618566
LIG4	1235	-0.313333	0.000833659	0.0123301	0.80478
CTC1	1236	0.663667	0.000834834	0.0123301	1.5841
B4GALT7	1237	0.298667	0.00083497	0.0123301	1.23001
PRAME	1238	1.83367	0.000835737	0.0123315	3.56442
ARHGEF38	1239	-1.49133	0.000838902	0.0123682	0.355684
EFNB2	1240	0.768333	0.00084134	0.0123942	1.7033
RNF34	1241	0.482	0.000844035	0.0124238	1.39668
SUCO	1242	0.666667	0.00084578	0.0124312	1.5874
CYP4F3	1243	-0.92	0.000845895	0.0124312	0.528509
UNC50	1244	-0.68	0.000848864	0.0124523	0.624165
CXADR	1245	-0.703	0.000849922	0.0124523	0.614293
ICA1	1246	-0.543	0.000850625	0.0124523	0.686342
FAM105B	1247	-0.413667	0.000851494	0.0124523	0.750713
TEAD1	1248	0.580667	0.000852737	0.0124523	1.49554
TLR4	1249	2.93467	0.000852917	0.0124523	7.6458
CAT	1250	-0.717333	0.000853325	0.0124523	0.608221
LRIG1	1251	-1.79733	0.000853501	0.0124523	0.287706
SLC39A10	1252	1.53767	0.000853571	0.0124523	2.90325
PORCN	1253	1.08167	0.000854147	0.0124523	2.11648
KRI1	1254	-1.53233	0.000855478	0.0124617	0.345718
PUSL1	1255	0.325667	0.000856491	0.0124666	1.25324
PSME4	1256	-0.461667	0.000857729	0.0124702	0.726147
PLSCR1	1257	0.473667	0.000858728	0.0124702	1.38863
EYA2	1258	-2.029	0.000859006	0.0124702	0.245025
TOP3B	1259	0.585333	0.000859472	0.0124702	1.50039
COPB1	1260	0.272667	0.000860237	0.0124714	1.20804
COA1	1261	-0.553667	0.000861734	0.0124832	0.681286
RPL9	1262	-0.42	0.000863124	0.0124934	0.747425
LRRC41	1263	-0.154333	0.000864451	0.0125027	0.898547
CDR2L	1264	0.632333	0.000865665	0.0125104	1.55007
RERG	1265	-3.42667	0.000867848	0.012532	0.0929973
PAX7	1266	-1.37733	0.000872029	0.0125796	0.38493
TLR7	1267	-0.273333	0.000872523	0.0125796	0.827406
MAK16	1268	0.491	0.000874544	0.0125988	1.40542
GRHL3	1269	-1.522	0.000876912	0.0126226	0.348203
BVES	1270	1.29567	0.000877575	0.0126226	2.4549
SLC35E1	1271	-0.596	0.000880026	0.0126479	0.661586
C7orf60	1272	-1.01433	0.000882102	0.0126677	0.495057
RABGAP1L	1273	-0.519333	0.000883561	0.0126787	0.697694
CIB1	1274	0.159333	0.000889335	0.0127503	1.11677
C1orf210	1275	-1.013	0.000889946	0.0127503	0.495515
PTER	1276	0.517667	0.000891848	0.0127645	1.43164
ARHGAP32	1277	-0.660667	0.000892334	0.0127645	0.632586
PPFIBP1	1278	0.582	0.00089497	0.0127922	1.49692
TMEM59	1279	-0.415667	0.000897578	0.0128194	0.749673
TMEM192	1280	-0.307	0.000898482	0.0128223	0.808321
ANAPC2	1281	-0.289	0.000902009	0.0128626	0.818469
MAP4K5	1282	0.354	0.000903694	0.0128627	1.2781
FNTA	1283	0.889333	0.000904364	0.0128627	1.85232
PPP1R3D	1284	-0.131333	0.000904446	0.0128627	0.912987
GALC	1285	-0.122	0.000904832	0.0128627	0.918913
SULT2B1	1286	-0.982667	0.000906852	0.012874	0.506044
PPAP2A	1287	1.03967	0.000907037	0.012874	2.05575
TM9SF4	1288	0.481333	0.000908516	0.012885	1.39603
SESTD1	1289	-0.519667	0.000909761	0.012887	0.697533
TIAL1	1290	-0.539	0.000910071	0.012887	0.688248
ACAT2	1291	-0.938333	0.000914583	0.012932	0.521835
YOD1	1292	-0.352667	0.000915168	0.012932	0.783135
DENND5A	1293	0.819	0.000915371	0.012932	1.76418
TLCD1	1294	0.932667	0.00091743	0.0129511	1.9088
LRWD1	1295	0.164333	0.000920691	0.0129871	1.12065
OLR1	1296	1.37067	0.000923272	0.0130134	2.5859
CLASP1	1297	-0.254667	0.00092611	0.0130434	0.838181
AP1G2	1298	0.374333	0.000928751	0.0130705	1.29624
SETD6	1299	0.255	0.000933662	0.0131295	1.19334
IFI44L	1300	0.861667	0.000936234	0.0131555	1.81714
MOB3C	1301	-0.584333	0.000938883	0.0131768	0.666957
C19orf33	1302	1.377	0.000939308	0.0131768	2.59728
ABI1	1303	0.496333	0.000940488	0.0131768	1.41062
PIGP	1304	-0.535667	0.000942124	0.0131768	0.68984
OSBP	1305	-0.504	0.000945343	0.0131768	0.705149
CGNL1	1306	-0.582	0.000945574	0.0131768	0.668037
METTL22	1307	0.406667	0.000945643	0.0131768	1.32562
VPS52	1308	-1.07733	0.000945749	0.0131768	0.473904
C12orf49	1309	-0.161	0.000946096	0.0131768	0.894405
CHMP5	1310	0.489333	0.000946337	0.0131768	1.4038
FOXI1	1311	-1.42233	0.000946447	0.0131768	0.373108
NIPBL	1312	-0.551	0.000946792	0.0131768	0.682547
TMEM45B	1313	-1.606	0.000947123	0.0131768	0.328508
UNC13D	1314	0.845	0.000948753	0.0131871	1.79626
GPLD1	1315	-0.715667	0.000949313	0.0131871	0.608924
STX10	1316	-0.727	0.000951625	0.013208	0.604159
ABHD14A	1317	0.813667	0.000952296	0.013208	1.75767
C2CD2L	1318	-0.949667	0.000952981	0.013208	0.517752
PQBP1	1319	0.228333	0.00095476	0.0132226	1.17148
USP16	1320	-0.684667	0.000956774	0.0132404	0.62215
NFIX	1321	-0.808333	0.000958009	0.0132475	0.571041
ATP6V1A	1322	-0.444333	0.000962029	0.0132819	0.734924
ENOPH1	1323	-0.526667	0.00096248	0.0132819	0.694157
MOGAT2	1324	-0.788	0.000962675	0.0132819	0.579146
PIKFYVE	1325	-0.551333	0.000965327	0.0133084	0.682389
OSBP2	1326	-1.16567	0.000970903	0.0133752	0.445758
FSTL4	1327	0.490333	0.00097198	0.0133799	1.40477
LNX1	1328	-0.689667	0.000972751	0.0133805	0.619997
TRABD2A	1329	0.457667	0.000974956	0.0133846	1.37332
TRIM44	1330	-0.426667	0.000975232	0.0133846	0.743979
TCP11L1	1331	-0.415667	0.000975248	0.0133846	0.749673
ARHGAP1	1332	-0.184333	0.000978799	0.013416	0.880056
FRK	1333	0.583667	0.000979463	0.013416	1.49865
GAS6	1334	0.838667	0.000979745	0.013416	1.7884
PADI2	1335	-0.817333	0.000980823	0.0134208	0.56749
PMP22	1336	1.425	0.00098219	0.0134253	2.68515
LMCD1	1337	0.863667	0.000983298	0.0134253	1.81966
RNF2	1338	0.34	0.000983362	0.0134253	1.26576
ARMC2	1339	-0.274	0.000985354	0.0134425	0.827023
LHPP	1340	-1.658	0.000986204	0.013444	0.316878
FBF1	1341	0.356333	0.000987847	0.0134564	1.28017
ALOX5AP	1342	0.695	0.000990113	0.0134758	1.61888
PPAPDC2	1343	0.354333	0.000991779	0.0134758	1.27839
GOPC	1344	0.65	0.000991842	0.0134758	1.56917
PNMA1	1345	0.568667	0.000992824	0.0134758	1.48315
ALDH3B1	1346	0.227333	0.00099396	0.0134758	1.17067
LRCH3	1347	0.444	0.000995397	0.0134758	1.36037
MAD2L1BP	1348	-0.524333	0.000996964	0.0134758	0.69528
TMA16	1349	-0.66	0.000997638	0.0134758	0.632878
SSR1	1350	-0.407	0.000997888	0.0134758	0.75419
ZNF267	1351	1.11867	0.000998888	0.0134758	2.17146
SLC9A6	1352	-0.644333	0.000998952	0.0134758	0.639788
NPR3	1353	-1.09333	0.000999874	0.0134758	0.468677
MTAP	1354	0.427333	0.0010002	0.0134758	1.34475
ODZ1	1355	2.70133	0.00100051	0.0134758	6.50403
FAM84A	1356	-1.36233	0.0010017	0.0134758	0.388953
PITRM1	1357	0.588667	0.00100231	0.0134758	1.50386
PODXL	1358	-0.712333	0.00100312	0.0134758	0.610332
CRAT	1359	-0.96	0.00100324	0.0134758	0.514057
NDUFS3	1360	-0.345667	0.00100329	0.0134758	0.786944
CRYBG3	1361	0.62	0.0010042	0.0134781	1.53688
ORMDL2	1362	0.643333	0.00100652	0.0134914	1.56193
PSENEN	1363	0.169333	0.00100667	0.0134914	1.12454
SMAP2	1364	-0.345667	0.00100925	0.013511	0.786944
DBN1	1365	0.756667	0.00100961	0.013511	1.68958
ADI1	1366	-0.825667	0.00101399	0.0135598	0.564221
MID1	1367	0.356	0.00101507	0.0135616	1.27987
FAF2	1368	0.245667	0.00101665	0.0135616	1.18564
PIAS2	1369	0.23	0.0010171	0.0135616	1.17283
NNMT	1370	2.80967	0.0010171	0.0135616	7.01123
MPV17L2	1371	-0.525	0.00101937	0.013582	0.694959
C14orf101	1372	0.293	0.00102201	0.0136072	1.22519
MMAA	1373	-1.53133	0.00102409	0.013621	0.345957
NOV	1374	1.56233	0.00102471	0.013621	2.95331
FBXO8	1375	-0.728	0.00102528	0.013621	0.60374
DPY19L1	1376	0.558	0.00102729	0.0136262	1.47223
LPCAT4	1377	0.935	0.00102781	0.0136262	1.91189
RBM47	1378	-0.516	0.00102834	0.0136262	0.699308
ARSA	1379	1.05833	0.00102866	0.0136262	2.08252
INSR	1380	-1.46033	0.00103285	0.0136575	0.363409
USP40	1381	-0.305	0.00103298	0.0136575	0.809442
NUDT3	1382	-0.977	0.00103327	0.0136575	0.508035
ADTRP	1383	0.389667	0.00103403	0.0136577	1.31009
SCOC	1384	-0.392333	0.00103584	0.0136635	0.761896
ANKRD42	1385	-0.311	0.00103657	0.0136635	0.806083
C7orf41	1386	-0.370333	0.00103709	0.0136635	0.773604
FRY	1387	-1.81933	0.00103746	0.0136635	0.283352
CMTM3	1388	0.540667	0.00103882	0.0136658	1.45464
DSE	1389	2.036	0.00103913	0.0136658	4.10107
ADAM22	1390	0.518667	0.00104109	0.0136743	1.43263
C19orf42	1391	-1.02	0.00104133	0.0136743	0.493116
PKM	1392	0.281	0.00104202	0.0136743	1.21504
C10orf11	1393	1.085	0.00104284	0.0136752	2.12138
HIST3H2A	1394	1.179	0.0010454	0.0136899	2.2642
TTC28	1395	-1.16433	0.00104557	0.0136899	0.44617
ENPP4	1396	-1.09867	0.00104621	0.0136899	0.466948
SLC9A3R2	1397	-0.590333	0.00104781	0.013701	0.664189
SNX30	1398	0.237667	0.00105308	0.0137601	1.17908
IL10RB	1399	-0.731	0.00105626	0.0137918	0.602486
FOXP1	1400	-0.625333	0.00105818	0.0138069	0.64827
TRAF5	1401	0.892667	0.0010597	0.0138137	1.8566
ATP5J2	1402	-0.496667	0.00106021	0.0138137	0.708742
AHCYL1	1403	-0.759	0.00106096	0.0138137	0.590906
KIAA0408	1404	0.668333	0.00106214	0.0138192	1.58924
MYADM	1405	1.91	0.00106565	0.0138489	3.75809
DGKH	1406	-0.676333	0.00106648	0.0138489	0.625754
LOC554223	1407	0.248333	0.00106685	0.0138489	1.18783
KIFAP3	1408	0.472	0.00106746	0.0138489	1.38703
NNT	1409	-1.248	0.0010688	0.0138565	0.421031
UBR1	1410	0.428333	0.00106979	0.0138595	1.34568
ZNF586	1411	-0.7	0.00107227	0.0138689	0.615572
PGD	1412	-0.266333	0.00107251	0.0138689	0.83143
C1orf50	1413	-0.461667	0.00107279	0.0138689	0.726147
COX7C	1414	0.122	0.00107557	0.0138949	1.08824
NDUFA1	1415	-0.565	0.00108093	0.0139525	0.675955
DIS3	1416	-0.525333	0.00108155	0.0139525	0.694799
PIBF1	1417	-0.834	0.00108363	0.0139654	0.560972
HMGA2	1418	1.70167	0.0010849	0.0139654	3.25277
ZSWIM6	1419	1.71067	0.00108568	0.0139654	3.27312
CSNK1D	1420	0.361667	0.00108677	0.0139654	1.28491
SLC35B2	1421	-0.617667	0.00108688	0.0139654	0.651724
ZNF440	1422	-1.28267	0.00108737	0.0139654	0.411035
PARP10	1423	0.260667	0.0010879	0.0139654	1.19803
DMD	1424	0.315	0.00108988	0.0139741	1.24401
CCDC50	1425	0.487	0.00109011	0.0139741	1.40153
IAH1	1426	0.384	0.00109427	0.0140176	1.30495
FAHD2A	1427	-0.542667	0.00109718	0.0140353	0.686501
FOXQ1	1428	-0.489	0.00109719	0.0140353	0.712519
SLAMF1	1429	0.443	0.00110098	0.014047	1.35943
VTCN1	1430	-0.758667	0.00110208	0.014047	0.591042
TPCN2	1431	0.354333	0.00110218	0.014047	1.27839
TMEM30A	1432	-0.433667	0.00110225	0.014047	0.740378
RAD50	1433	0.376	0.00110227	0.014047	1.29774
EML4	1434	-0.421333	0.00110272	0.014047	0.746734
UBA52	1435	-0.356667	0.00110881	0.0141117	0.780967
KLF3	1436	-0.886	0.00110935	0.0141117	0.541112
ACER3	1437	-0.437	0.00111413	0.0141604	0.738669
DHRS9	1438	0.394667	0.00111472	0.0141604	1.31464
ERCC2	1439	0.622333	0.00111607	0.0141677	1.53936
ZNF254	1440	-0.739333	0.00111706	0.0141704	0.599016
TUSC3	1441	0.27	0.00112041	0.014203	1.20581
MEAF6	1442	-0.297667	0.00112446	0.0142413	0.813567
PELO	1443	0.466333	0.00112514	0.0142413	1.38159
AHCYL2	1444	-0.629333	0.00112666	0.0142413	0.646475
RPS4X	1445	-0.461	0.00112746	0.0142413	0.726483
PPP2R2A	1446	0.461667	0.00112797	0.0142413	1.37713
DDX60	1447	0.717	0.00112811	0.0142413	1.64376
GPR116	1448	-0.734667	0.00113305	0.0142938	0.600957
UHRF1BP1	1449	-1.1	0.00113506	0.0143092	0.466516
CBS	1450	-0.587667	0.00113725	0.0143269	0.665418
ERO1L	1451	0.877333	0.00114109	0.0143452	1.83698
ABCB6	1452	-0.792	0.0011415	0.0143452	0.577543
ZNF443	1453	-1.26167	0.00114229	0.0143452	0.417062
TRIM16L	1454	0.694333	0.00114323	0.0143452	1.61814
USP46	1455	-0.778	0.00114339	0.0143452	0.583175
C2CD2	1456	-0.909	0.00114345	0.0143452	0.532554
ARRDC4	1457	0.814333	0.00114419	0.0143452	1.75849
SUPT6H	1458	0.403667	0.0011455	0.0143517	1.32287
MAP7D3	1459	0.382	0.00115076	0.0144077	1.30315
RPS10	1460	-0.322	0.00115476	0.0144418	0.79996
KCTD20	1461	-0.944	0.00115506	0.0144418	0.51979
INHBA	1462	2.577	0.00115586	0.0144419	5.96698
TM4SF19	1463	1.64567	0.00116026	0.014487	3.12892
WNT10A	1464	-0.481	0.00116296	0.0145084	0.716481
ACLY	1465	0.156	0.00116356	0.0145084	1.11419
CREB1	1466	-0.318	0.00116628	0.0145208	0.802181
SLC39A14	1467	1.001	0.00116678	0.0145208	2.00139
FASTKD5	1468	-0.383667	0.00116694	0.0145208	0.766487
SMOX	1469	1.165	0.001169	0.0145304	2.24233
ZKSCAN1	1470	-0.526	0.0011693	0.0145304	0.694478
MSRB3	1471	0.942	0.00117255	0.0145608	1.92119
ARL6IP6	1472	0.247	0.00117822	0.0146213	1.18674
TMEM144	1473	-0.537333	0.00119022	0.0147375	0.689043
C4orf29	1474	-0.771667	0.00119155	0.0147375	0.58574
RSAD2	1475	0.627333	0.00119161	0.0147375	1.54471
MAP7D2	1476	1.838	0.00119222	0.0147375	3.57514
CPNE2	1477	0.292667	0.00119236	0.0147375	1.2249
UFM1	1478	-0.174333	0.00119272	0.0147375	0.886177
ARL13B	1479	0.935667	0.00119323	0.0147375	1.91277
SF3A2	1480	0.595	0.00119426	0.0147402	1.51047
BAG3	1481	0.139	0.00119614	0.0147484	1.10114
IRS4	1482	-0.412333	0.00119654	0.0147484	0.751407
ADAMTSL5	1483	0.650333	0.00119993	0.0147743	1.56953
ETV1	1484	-1.65967	0.00120026	0.0147743	0.316512
CALB2	1485	2.83133	0.00120142	0.0147787	7.11732
DCDC2	1486	-1.04733	0.00120224	0.0147789	0.483862
STAM	1487	0.328333	0.00120441	0.0147938	1.25556
CMYA5	1488	-1.29133	0.00120508	0.0147938	0.408573
MYEOV	1489	0.799333	0.00120652	0.0147982	1.7403
CHST3	1490	-0.784	0.00120869	0.0147982	0.580754
MMS19	1491	-0.551333	0.00120956	0.0147982	0.682389
BTBD6	1492	0.176667	0.00121028	0.0147982	1.13027
NELL2	1493	2.38333	0.00121124	0.0147982	5.21741
GMCL1	1494	-0.802667	0.00121279	0.0147982	0.573289
CHMP3	1495	-0.519667	0.00121385	0.0147982	0.697533
MRPS18A	1496	-0.621667	0.0012145	0.0147982	0.64992
RANBP2	1497	-0.668	0.00121524	0.0147982	0.629379
ADPRM	1498	0.434667	0.00121567	0.0147982	1.3516
GARS	1499	-0.346667	0.00121601	0.0147982	0.786399
LZTR1	1500	0.574667	0.00121621	0.0147982	1.48933
BCL6	1501	-0.706667	0.00121648	0.0147982	0.612734
NFIL3	1502	0.566	0.00121678	0.0147982	1.48041
BCCIP	1503	-0.813333	0.00121774	0.0148	0.569066
RAI14	1504	-1.03133	0.00122263	0.0148496	0.489258
SEMA4F	1505	0.281333	0.00122425	0.0148594	1.21532
CSTB	1506	-0.347333	0.00122514	0.0148603	0.786036
PGM1	1507	-0.523	0.0012283	0.0148788	0.695923
TRPC1	1508	2.13133	0.00122851	0.0148788	4.38122
DMTF1	1509	0.543667	0.00122911	0.0148788	1.45767
PNRC2	1510	-0.188667	0.00123302	0.0149163	0.877416
C19orf12	1511	0.214333	0.0012352	0.0149327	1.16017
VIPR1	1512	-1.561	0.00123601	0.0149327	0.338916
NSUN6	1513	0.749	0.00123702	0.014935	1.68063
MPP1	1514	-0.764667	0.00124103	0.0149638	0.588589
BASP1	1515	1.114	0.00124105	0.0149638	2.16445
CLEC7A	1516	-0.863667	0.00124391	0.0149885	0.549554
TREML1	1517	-0.128667	0.00124489	0.0149904	0.914676
SLC22A23	1518	-0.998667	0.00124859	0.0150185	0.500462
EDEM3	1519	-0.389333	0.00124905	0.0150185	0.763482
HEXB	1520	0.304	0.00124969	0.0150185	1.23456
SLC35D1	1521	-0.509667	0.00125243	0.0150323	0.702385
SPOPL	1522	-0.585667	0.00125249	0.0150323	0.666341
DNTTIP1	1523	0.452	0.00125486	0.0150509	1.36794
MINK1	1524	0.306667	0.00125672	0.0150633	1.23685
STOML2	1525	-0.801667	0.00125882	0.0150786	0.573686
TSPAN13	1526	-0.689333	0.00126341	0.0151237	0.62014
FAM76A	1527	0.408667	0.00126662	0.0151522	1.32746
IL17RA	1528	0.666	0.00126765	0.0151546	1.58667
ACSS2	1529	-1.63333	0.00126861	0.0151561	0.322343
ATP13A4	1530	-0.880667	0.00127461	0.0152179	0.543116
C11orf63	1531	1.42233	0.00127651	0.0152306	2.68019
IL12A	1532	-1.40767	0.00127896	0.0152357	0.376921
SCARA3	1533	-0.783333	0.00127962	0.0152357	0.581023
C15orf32	1534	-0.441	0.00128069	0.0152357	0.736624
TAF11	1535	-0.882	0.00128118	0.0152357	0.542615
KIAA1671	1536	-0.572333	0.00128153	0.0152357	0.672528
SLK	1537	-0.649667	0.00128195	0.0152357	0.637428
CNPY3	1538	-0.772	0.00128587	0.0152587	0.585605
ZNF184	1539	-0.654667	0.00128624	0.0152587	0.635222
ADORA1	1540	-0.377333	0.00128986	0.0152587	0.769859
ZNF827	1541	-0.518333	0.00128987	0.0152587	0.698178
SLC12A2	1542	-1.274	0.00128989	0.0152587	0.413512
COA5	1543	-0.893	0.00129118	0.0152587	0.538493
MED12	1544	-0.832	0.00129134	0.0152587	0.56175
DIAPH1	1545	0.521667	0.0012917	0.0152587	1.43561
ZNF101	1546	-1.057	0.00129199	0.0152587	0.48063
SAT1	1547	-0.992	0.00129223	0.0152587	0.50278
HSPA4L	1548	-0.765	0.00129606	0.015294	0.588453
CPT1C	1549	0.618333	0.00129714	0.0152969	1.5351
SEC23IP	1550	-0.667667	0.00129816	0.015299	0.629524
PDLIM1	1551	0.956	0.001301	0.0153226	1.93992
TRIM21	1552	0.787667	0.00130321	0.0153388	1.72628
PXN	1553	0.699667	0.00130601	0.0153618	1.62413
NCCRP1	1554	-0.482333	0.00131155	0.0154171	0.715819
UBE2L6	1555	0.594333	0.00131291	0.0154231	1.50977
ALDH3A1	1556	-1.78633	0.00131395	0.0154254	0.289908
CNKSR3	1557	-0.350333	0.00131918	0.0154637	0.784403
FKBPL	1558	-0.488667	0.00132026	0.0154637	0.712683
SNAP29	1559	0.304	0.00132041	0.0154637	1.23456
C19orf55	1560	0.453333	0.00132181	0.0154637	1.3692
UST	1561	-1.18533	0.00132272	0.0154637	0.439723
RGS14	1562	0.0756667	0.00132346	0.0154637	1.05385
SFT2D2	1563	-0.593	0.00132361	0.0154637	0.662963
LANCL3	1564	0.436333	0.00132501	0.0154637	1.35316
S1PR5	1565	-0.504333	0.00132529	0.0154637	0.704986
LPHN2	1566	-0.478667	0.00132568	0.0154637	0.717641
NEK9	1567	0.502	0.00132887	0.0154823	1.41618
SCARB1	1568	0.569333	0.00132958	0.0154823	1.48384
DCAF11	1569	-0.544667	0.00132981	0.0154823	0.68555
NME7	1570	1.064	0.00133462	0.0155232	2.09072
STS	1571	-0.929333	0.00133688	0.0155232	0.525101
NLRP1	1572	1.54167	0.00133796	0.0155232	2.91131
C14orf118	1573	0.652667	0.0013382	0.0155232	1.57207
FTSJD2	1574	-0.829667	0.00133837	0.0155232	0.562659
PARP14	1575	0.518667	0.00133842	0.0155232	1.43263
ITCH	1576	0.403	0.00134106	0.0155439	1.32225
ZNF700	1577	-0.944667	0.00134302	0.0155567	0.51955
EBPL	1578	-0.587667	0.00134496	0.0155693	0.665418
KLHDC4	1579	0.223333	0.00134694	0.0155823	1.16743
C11orf68	1580	0.344667	0.00135152	0.0156197	1.26986
HNMT	1581	-1.208	0.00135188	0.0156197	0.432868
PUF60	1582	0.225667	0.00135308	0.0156237	1.16932
GUF1	1583	-0.530333	0.00135421	0.0156268	0.692395
MXI1	1584	-0.378	0.00135576	0.0156349	0.769504
ARL14EP	1585	-0.592	0.00135822	0.0156425	0.663423
LHB	1586	0.360667	0.00135829	0.0156425	1.28402
GCAT	1587	-0.493333	0.00135942	0.0156425	0.710382
MORC3	1588	-0.414333	0.00135984	0.0156425	0.750366
KITLG	1589	1.40867	0.00136318	0.0156709	2.65492
ERP44	1590	-0.325	0.00136683	0.0157031	0.798298
ZNF687	1591	0.251333	0.00136871	0.0157148	1.19031
TMEM237	1592	-0.496333	0.00137162	0.0157287	0.708906
C5orf51	1593	-0.322	0.00137184	0.0157287	0.79996
CYSTM1	1594	0.686	0.00137251	0.0157287	1.60882
ZNF283	1595	0.682667	0.00137457	0.0157361	1.6051
LGMN	1596	0.554	0.00137543	0.0157361	1.46815
LARP7	1597	-0.597	0.00137573	0.0157361	0.661127
KRTAP2-4	1598	1.72333	0.00137854	0.0157584	3.30198
IFI27L2	1599	0.429	0.00138108	0.0157775	1.3463
ITGB1	1600	0.677333	0.00138795	0.0158274	1.59918
ENTPD6	1601	-0.691333	0.00138839	0.0158274	0.619281
ESYT2	1602	0.441	0.00138886	0.0158274	1.35754
KIAA0240	1603	-1.22433	0.00138892	0.0158274	0.427995
IRS1	1604	0.813333	0.00139158	0.0158479	1.75727
SLC26A4	1605	-0.117333	0.00139495	0.0158732	0.92189
UGT8	1606	0.435667	0.00139554	0.0158732	1.35254
GPN2	1607	0.286667	0.0013975	0.0158823	1.21982
NANP	1608	-0.236333	0.00139808	0.0158823	0.8489
CASZ1	1609	-1.12733	0.00139907	0.0158837	0.457761
MBIP	1610	0.501	0.00140105	0.0158963	1.41519
NDUFC1	1611	-0.617333	0.00140222	0.0158979	0.651875
PLA2G16	1612	-1.928	0.00140419	0.0158979	0.262793
POLE	1613	0.460667	0.00140465	0.0158979	1.37618
ACSL1	1614	-0.537667	0.00140514	0.0158979	0.688884
RPS27L	1615	0.629333	0.00140555	0.0158979	1.54685
ZCWPW1	1616	-0.401667	0.00141036	0.0159423	0.756983
ADCK5	1617	0.352667	0.00141122	0.0159423	1.27692
AZI1	1618	0.225333	0.00141254	0.0159474	1.16905
ZNF547	1619	-0.546333	0.00141711	0.015989	0.684758
GJC3	1620	-0.680333	0.00142095	0.0160225	0.624021
EMR2	1621	-1.25233	0.00143199	0.0161371	0.419769
ASAP3	1622	-0.314	0.00143314	0.0161401	0.804408
EFNB3	1623	-0.426667	0.0014366	0.0161691	0.743979
MGAT5	1624	0.650667	0.00144291	0.0162247	1.56989
UNC5B	1625	-1.121	0.00144332	0.0162247	0.459775
KXD1	1626	-0.379	0.00144732	0.0162551	0.76897
TRIP12	1627	-0.414	0.00144781	0.0162551	0.75054
CASP14	1628	-2.22633	0.00145116	0.0162828	0.213701
MRTO4	1629	0.701667	0.00145315	0.0162896	1.62638
GCNT1	1630	1.87933	0.00145373	0.0162896	3.67905
RBM42	1631	0.283667	0.00145444	0.0162896	1.21728
SOX30	1632	0.576	0.0014555	0.0162914	1.49071
MGEA5	1633	-0.457	0.00145872	0.0163175	0.7285
USP38	1634	-0.656667	0.00146529	0.0163809	0.634342
ATP1A1	1635	-0.258667	0.00146686	0.0163885	0.83586
CAPG	1636	-0.619333	0.00146859	0.0163978	0.650972
C2orf54	1637	-0.76	0.00147042	0.0164082	0.590496
UGCG	1638	1.155	0.00147146	0.0164097	2.22684
FRA10AC1	1639	-0.467667	0.00147452	0.0164326	0.723133
TGFB3	1640	-0.405667	0.00147531	0.0164326	0.754887
IGF2BP3	1641	0.484	0.00147906	0.0164544	1.39862
TBCE	1642	0.413667	0.00147906	0.0164544	1.33207
H1F0	1643	0.983667	0.00148474	0.0165074	1.97748
NFE2L2	1644	-0.384667	0.00148802	0.016516	0.765956
EHD3	1645	0.610667	0.00148853	0.016516	1.52696
CREB3L2	1646	-1.17733	0.00148858	0.016516	0.442168
SLFN12	1647	0.437	0.00148913	0.016516	1.35379
SHKBP1	1648	0.438	0.00149248	0.0165432	1.35472
TNFRSF10B	1649	0.718	0.00149503	0.0165614	1.6449
TTC1	1650	0.542	0.00149812	0.0165855	1.45599
DLG5	1651	-0.430667	0.00150127	0.016591	0.741919
SHISA5	1652	0.509333	0.00150136	0.016591	1.42339
ELF2	1653	-0.987667	0.00150155	0.016591	0.504293
REXO2	1654	0.347	0.00150224	0.016591	1.27191
ANKS1A	1655	-0.774333	0.00150593	0.0166217	0.584659
MCTP2	1656	1.25067	0.00151373	0.0166976	2.37951
SCO2	1657	0.409	0.00151506	0.0167022	1.32777
IMMP1L	1658	-0.5	0.00151697	0.0167047	0.707107
CBWD3	1659	-0.532333	0.00151711	0.0167047	0.691436
TP53INP1	1660	0.342333	0.00151837	0.0167084	1.26781
FSD1L	1661	0.525	0.00151991	0.0167135	1.43893
HMOX1	1662	1.95733	0.00152066	0.0167135	3.88344
SLC25A14	1663	-0.0853333	0.00152185	0.0167166	0.942567
ACOT11	1664	0.405667	0.00153022	0.0167969	1.3247
FAM185A	1665	-0.788667	0.001531	0.0167969	0.578879
LRP11	1666	-0.373667	0.00153407	0.0168092	0.771818
GDF15	1667	-0.546	0.00153473	0.0168092	0.684916
MDH1	1668	-0.441667	0.00153544	0.0168092	0.736284
TRDMT1	1669	0.455333	0.00153581	0.0168092	1.3711
APOL1	1670	0.675333	0.00153672	0.0168092	1.59697
BOD1	1671	0.39	0.00153839	0.0168096	1.31039
CPLX4	1672	-0.0783333	0.0015386	0.0168096	0.947151
C1orf122	1673	-0.278333	0.00155026	0.0169198	0.824543
SYDE2	1674	-0.881667	0.00155054	0.0169198	0.54274
CDK5RAP1	1675	0.535667	0.00155218	0.0169275	1.44961
ATF6B	1676	-0.369333	0.00155323	0.0169289	0.77414
DCP2	1677	-0.578333	0.00155617	0.0169392	0.669737
LAMB1	1678	0.758333	0.00155678	0.0169392	1.69154
ARHGAP31	1679	-1.23033	0.00155696	0.0169392	0.426219
HLA-A	1680	0.591	0.00156019	0.0169513	1.50629
NDUFB7	1681	-0.686333	0.00156075	0.0169513	0.621431
ULBP3	1682	0.668667	0.00156086	0.0169513	1.5896
S100A10	1683	0.508	0.00156341	0.016969	1.42208
DPY19L3	1684	-0.982333	0.00156589	0.0169859	0.50616
POLRMT	1685	0.501667	0.00156706	0.0169884	1.41585
HSPG2	1686	1.02567	0.0015694	0.0170036	2.0359
ALG13	1687	-0.481333	0.00157106	0.0170115	0.716315
GINM1	1688	-0.739333	0.00157395	0.0170327	0.599016
FAM3C	1689	0.953333	0.00157555	0.01704	1.93634
SH2B3	1690	0.349	0.00157975	0.0170625	1.27368
TBCB	1691	0.522333	0.00157977	0.0170625	1.43628
TMEM159	1692	-0.428	0.00158097	0.0170625	0.743291
ALDH1L2	1693	-0.943667	0.00158136	0.0170625	0.51991
CLDN1	1694	2.027	0.00158502	0.0170818	4.07556
SLC2A14	1695	-0.323333	0.00158579	0.0170818	0.799221
FAM204A	1696	-0.684333	0.00158596	0.0170818	0.622293
FAM45A	1697	-0.493667	0.00158953	0.0171101	0.710218
LGR4	1698	-0.769333	0.00159356	0.0171435	0.586689
TUBA1C	1699	0.320667	0.00159743	0.017175	1.24891
PLXND1	1700	-0.799	0.00159967	0.0171889	0.574747
PNKP	1701	0.432667	0.00160369	0.017222	1.34973
ZNF641	1702	0.416333	0.00161366	0.0172969	1.33453
SLC38A6	1703	0.414333	0.00161403	0.0172969	1.33268
DAK	1704	-0.223333	0.00161423	0.0172969	0.856584
SAYSD1	1705	-0.584	0.00161445	0.0172969	0.667112
ESYT3	1706	1.21333	0.00161633	0.0173069	2.31873
HECW1	1707	0.999	0.00161824	0.0173172	1.99861
FKBP2	1708	-0.278	0.00162394	0.0173679	0.824734
TMEM184C	1709	-0.485	0.00162558	0.0173754	0.714497
ADRA1B	1710	1.39	0.00162784	0.0173823	2.62079
MPI	1711	0.656	0.00162813	0.0173823	1.57571
KLC1	1712	0.384667	0.0016361	0.0174571	1.30556
STMN1	1713	-0.165667	0.00164513	0.0175432	0.891516
EPB41L2	1714	0.973	0.00164946	0.0175792	1.96292
PDP1	1715	0.379	0.00165139	0.0175895	1.30044
CERS4	1716	-0.917	0.00165495	0.0176171	0.529609
SEPT11	1717	-0.274667	0.00165828	0.0176423	0.826641
MME	1718	-0.613333	0.00166009	0.0176439	0.653685
PPIL6	1719	-0.532667	0.00166036	0.0176439	0.691276
OXLD1	1720	0.246	0.0016657	0.0176903	1.18591
ZYX	1721	1.31867	0.00166694	0.0176932	2.49435
HTATSF1	1722	-0.900667	0.00166847	0.0176991	0.535639
SDHA	1723	-0.307333	0.00167051	0.0177022	0.808134
HBE1	1724	2.643	0.00167069	0.0177022	6.24629
KIAA1467	1725	0.741333	0.00167322	0.0177085	1.67172
GUCY1B3	1726	-1.19067	0.00167323	0.0177085	0.4381
GABARAPL2	1727	0.190333	0.00167477	0.0177095	1.14103
VDR	1728	-0.875	0.00167531	0.0177095	0.545254
INPPL1	1729	0.385333	0.00167623	0.0177095	1.30616
SLC1A4	1730	-0.880667	0.00168111	0.017745	0.543116
MRPS18C	1731	-0.620667	0.00168154	0.017745	0.65037
C1orf116	1732	-0.859333	0.0016858	0.0177588	0.551207
PSEN1	1733	0.152667	0.00168647	0.0177588	1.11162
GSTM4	1734	-1.65667	0.00168683	0.0177588	0.317171
SAA1	1735	-0.34	0.00168742	0.0177588	0.790041
KLHDC10	1736	-0.738667	0.00168771	0.0177588	0.599293
PAX6	1737	-0.567667	0.00168974	0.01777	0.674707
OS9	1738	0.436	0.0016922	0.0177793	1.35285
TRPV6	1739	-0.748667	0.00169257	0.0177793	0.595153
TSC1	1740	-0.311333	0.00169405	0.0177847	0.805897
ERLIN1	1741	-0.890333	0.00169619	0.0177968	0.539489
KLK7	1742	-0.501667	0.00170214	0.0178491	0.70629
NABP1	1743	1.65167	0.0017033	0.0178509	3.14196
AKT2	1744	0.241667	0.00170888	0.0178991	1.18236
EIF4A1	1745	0.135667	0.00171277	0.0179296	1.0986
GSTM3	1746	-0.866	0.00171525	0.0179402	0.548666
LPIN2	1747	0.534667	0.00171575	0.0179402	1.44861
SCAMP2	1748	0.184	0.0017199	0.0179657	1.13603
KIAA1715	1749	-0.200667	0.00172086	0.0179657	0.870148
PDLIM7	1750	1.21667	0.00172221	0.0179657	2.32409
C19orf52	1751	-0.549333	0.00172277	0.0179657	0.683336
BACE1	1752	-0.793667	0.00172403	0.0179657	0.576876
ZNF117	1753	-1.51567	0.00172409	0.0179657	0.349735
PGLS	1754	-0.515667	0.00172648	0.0179793	0.69947
HERPUD2	1755	0.291	0.00172736	0.0179793	1.22349
CCND3	1756	-0.808667	0.00172846	0.0179805	0.570909
ZNF789	1757	-0.356	0.00173113	0.0179966	0.781328
FOCAD	1758	0.592667	0.00173198	0.0179966	1.50803
SEC24B	1759	-0.472667	0.0017357	0.018018	0.720631
OAS3	1760	0.425667	0.001736	0.018018	1.34319
UBE2E2	1761	1.08233	0.00173817	0.018024	2.11746
KLHL26	1762	-0.626	0.00173884	0.018024	0.64797
SIRT5	1763	-0.389	0.00173955	0.018024	0.763659
MFSD3	1764	-0.322333	0.00174216	0.0180409	0.799775
CAMK4	1765	1.294	0.00174921	0.0180978	2.45207
CBX5	1766	-0.352333	0.00175015	0.0180978	0.783316
TBCEL	1767	0.200667	0.00175096	0.0180978	1.14923
DOCK10	1768	1.127	0.00175163	0.0180978	2.18404
VKORC1	1769	0.466333	0.00175588	0.0181316	1.38159
SLC15A1	1770	-1.183	0.00176224	0.0181869	0.440435
PAN2	1771	-0.600333	0.00176841	0.0182259	0.659602
NEK3	1772	-1.16467	0.00176877	0.0182259	0.446067
RAB40B	1773	-0.397667	0.00176901	0.0182259	0.759085
HOOK3	1774	-0.396667	0.00177227	0.0182453	0.759611
SYNJ2BP	1775	0.356	0.00177289	0.0182453	1.27987
TAF4B	1776	0.823333	0.00177607	0.0182604	1.76949
ACAD8	1777	-0.420667	0.00177726	0.0182604	0.747079
PCOLCE2	1778	0.771333	0.00177784	0.0182604	1.70685
MAP6D1	1779	0.495	0.00177904	0.0182604	1.40932
RAC2	1780	0.458667	0.00177936	0.0182604	1.37427
CCNE1	1781	0.755667	0.00178205	0.0182689	1.68841
C1orf74	1782	0.897	0.00178218	0.0182689	1.86219
INPP5A	1783	-0.726	0.00178494	0.0182868	0.604578
TRAF3	1784	0.559	0.00179045	0.0183331	1.47325
MTCH1	1785	-0.475667	0.00179699	0.0183897	0.719134
HDX	1786	1.03633	0.00179932	0.0183963	2.05101
UBAC2	1787	-0.392	0.00179965	0.0183963	0.762072
SLC25A27	1788	-0.825333	0.0018056	0.0184404	0.564352
GCC2	1789	-0.276	0.00180598	0.0184404	0.825878
USMG5	1790	-0.280333	0.00181005	0.0184603	0.823401
TRIM2	1791	-0.532667	0.00181006	0.0184603	0.691276
CLIC2	1792	-0.25	0.0018112	0.0184603	0.840896
CCL28	1793	-0.523667	0.00181284	0.0184603	0.695602
PSMB4	1794	0.232	0.00181298	0.0184603	1.17446
C15orf57	1795	0.515	0.00181458	0.0184663	1.42899
C4orf21	1796	-0.946667	0.00181719	0.0184811	0.51883
RHOF	1797	1.57733	0.00181806	0.0184811	2.98418
POLR1C	1798	-0.528333	0.00182089	0.0184995	0.693355
ATF5	1799	0.342333	0.00182555	0.0185366	1.26781
ZNF643	1800	-0.815	0.0018266	0.0185369	0.568408
INADL	1801	-0.306333	0.0018289	0.01855	0.808694
NEK11	1802	0.542667	0.00183046	0.0185555	1.45666
CHSY1	1803	0.454667	0.001834	0.018581	1.37047
TPP1	1804	0.656667	0.00183698	0.0185916	1.57644
ILVBL	1805	-0.869333	0.00183708	0.0185916	0.5474
GLB1L	1806	-0.479333	0.00184406	0.018652	0.717309
GFPT2	1807	2.907	0.00184747	0.0186761	7.50057
METTL2B	1808	-0.681333	0.00185218	0.0187134	0.623589
PROM2	1809	-0.927	0.00186262	0.0188085	0.525951
ZNF318	1810	-1.298	0.0018667	0.0188341	0.40669
POU4F1	1811	0.874	0.00186858	0.0188341	1.83274
SLC37A2	1812	1.66533	0.00186904	0.0188341	3.17187
LURAP1L	1813	-1.04167	0.00186929	0.0188341	0.485766
WDFY2	1814	-0.767	0.00187072	0.0188382	0.587638
PHF1	1815	-0.759667	0.00187416	0.0188624	0.590633
FAM108C1	1816	-0.272667	0.00187567	0.0188656	0.827788
LRIG2	1817	-0.852333	0.00187729	0.0188656	0.553888
NPR2	1818	-0.526	0.00187758	0.0188656	0.694478
ZNF606	1819	-0.49	0.0018797	0.0188682	0.712025
MEF2C	1820	1.132	0.0018799	0.0188682	2.19162
PJA2	1821	-0.326333	0.00188506	0.0189043	0.797561
HMGN5	1822	1.511	0.00188556	0.0189043	2.85008
LMO7	1823	-0.642333	0.00188791	0.0189174	0.640676
LDB1	1824	-0.663	0.00188962	0.0189242	0.631564
ANGEL1	1825	0.889333	0.00189248	0.0189424	1.85232
TIGD2	1826	-1.038	0.00189541	0.0189613	0.487002
DTNB	1827	-0.462	0.00190054	0.018986	0.725979
NFRKB	1828	-0.462333	0.00190119	0.018986	0.725811
LY75	1829	-1.12933	0.00190176	0.018986	0.457127
MAP9	1830	-0.254667	0.00190203	0.018986	0.838181
MICU1	1831	-0.426667	0.00190311	0.0189864	0.743979
RASSF10	1832	-0.317	0.00190673	0.0190046	0.802737
PRKCDBP	1833	0.831	0.00190701	0.0190046	1.77892
CD2BP2	1834	0.657667	0.00191033	0.0190208	1.57753
SCAF1	1835	0.294	0.00191072	0.0190208	1.22603
CLIC3	1836	-0.245	0.00191591	0.0190621	0.843816
TMED5	1837	-0.245333	0.0019226	0.0191004	0.843621
VWA8	1838	-0.711667	0.00192266	0.0191004	0.610614
DDX49	1839	-0.509333	0.00192461	0.0191004	0.702547
PGBD4	1840	0.382	0.00192496	0.0191004	1.30315
PMM2	1841	0.679667	0.00192499	0.0191004	1.60177
NAMPT	1842	-0.414333	0.00193087	0.0191412	0.750366
GPER	1843	0.473333	0.00193278	0.0191412	1.38831
FER	1844	0.442667	0.00193288	0.0191412	1.35911
SNRNP48	1845	-0.873667	0.00193329	0.0191412	0.545758
SEC31B	1846	-0.519667	0.0019351	0.0191476	0.697533
MICAL2	1847	1.26367	0.00193604	0.0191476	2.40105
DDX39A	1848	-0.819	0.00193764	0.0191531	0.566835
SYNE4	1849	0.52	0.00193975	0.0191595	1.43396
C20orf196	1850	-0.656333	0.0019412	0.0191595	0.634489
TTC30B	1851	-0.685	0.00194144	0.0191595	0.622006
GCNT2	1852	-0.637	0.00194521	0.0191864	0.643049
DNAJC27	1853	-0.275667	0.00194745	0.0191981	0.826069
FAM3B	1854	-0.203	0.00195024	0.0192153	0.868742
PCGF1	1855	-0.127667	0.00195429	0.0192419	0.915311
APH1B	1856	0.573333	0.00195632	0.0192419	1.48796
N4BP2	1857	-0.937667	0.00195705	0.0192419	0.522077
MED15	1858	0.534	0.00195731	0.0192419	1.44794
MAPRE1	1859	0.355333	0.00195889	0.0192419	1.27928
RGS2	1860	-1.128	0.00195933	0.0192419	0.45755
GPT2	1861	-0.799333	0.00196032	0.0192419	0.574615
ZNF502	1862	0.495333	0.00196219	0.0192499	1.40965
CA12	1863	-1.11767	0.00196485	0.0192585	0.460839
SSU72	1864	0.0693333	0.00196518	0.0192585	1.04923
RAB5A	1865	0.294333	0.00196911	0.0192867	1.22632
C1orf56	1866	0.673333	0.00197132	0.019298	1.59475
KNTC1	1867	0.575667	0.00197437	0.0193044	1.49037
SPAG8	1868	-0.103333	0.00197458	0.0193044	0.93088
TNRC6B	1869	-0.364667	0.00197533	0.0193044	0.776648
SUMO3	1870	-0.720333	0.0019762	0.0193044	0.606957
MLLT3	1871	-0.567667	0.00198233	0.0193505	0.674707
DAP3	1872	0.590333	0.00198304	0.0193505	1.50559
CDC42BPG	1873	-0.475	0.00198569	0.0193661	0.719467
FIBCD1	1874	0.218	0.00198803	0.0193785	1.16312
HGS	1875	0.602667	0.00199242	0.019411	1.51852
KIF3C	1876	0.885	0.00199602	0.0194257	1.84676
SNRPB2	1877	-0.242333	0.00199606	0.0194257	0.845377
GRHL1	1878	-0.727667	0.00199738	0.0194282	0.60388
RHBDF2	1879	0.594333	0.0020007	0.0194295	1.50977
MBNL3	1880	-1.43233	0.00200133	0.0194295	0.370531
PPP1R3C	1881	-1.63267	0.00200156	0.0194295	0.322492
LTA4H	1882	0.336	0.00200213	0.0194295	1.26225
PTRF	1883	1.45633	0.00200283	0.0194295	2.7441
ZSCAN18	1884	-0.244	0.00201137	0.019502	0.844401
TMEM18	1885	-0.219667	0.00201468	0.0195209	0.858764
GRWD1	1886	0.365333	0.00201594	0.0195209	1.28818
NPLOC4	1887	0.328667	0.00201689	0.0195209	1.25585
GGTLC2	1888	-0.386667	0.0020184	0.0195209	0.764895
COQ5	1889	-0.264667	0.00201866	0.0195209	0.832391
ZNF146	1890	0.267667	0.00202116	0.0195346	1.20386
ZNF442	1891	-0.807333	0.0020234	0.0195459	0.571437
LIN54	1892	-0.285333	0.00202529	0.0195496	0.820552
EXOC6	1893	-0.759	0.00202591	0.0195496	0.590906
KIF3B	1894	0.266333	0.00202702	0.0195499	1.20275
KIAA1324L	1895	1.88467	0.00203682	0.0196341	3.69268
ARHGEF12	1896	-0.748333	0.00203873	0.0196346	0.595291
ZNF703	1897	-0.357667	0.00203903	0.0196346	0.780426
ELOVL2	1898	1.03167	0.00204018	0.0196354	2.04438
SEPSECS	1899	-0.528	0.00204286	0.0196446	0.693515
KIAA2026	1900	-0.533333	0.00204329	0.0196446	0.690956
CUL3	1901	-0.493667	0.00204473	0.0196464	0.710218
ZNF275	1902	0.77	0.00204585	0.0196464	1.70527
GAS7	1903	-0.770667	0.0020467	0.0196464	0.586147
C9orf40	1904	-0.404	0.00205185	0.0196855	0.75576
CCNJ	1905	-0.577	0.00205329	0.0196889	0.670356
RPL28	1906	-0.502	0.0020546	0.0196912	0.706127
DDX60L	1907	0.901	0.00205806	0.0197038	1.86736
FAM73B	1908	-0.261667	0.00205808	0.0197038	0.834124
PI15	1909	0.136333	0.00206163	0.0197167	1.09911
C3orf58	1910	0.754667	0.00206303	0.0197167	1.68724
CDKN2C	1911	-0.738667	0.00206306	0.0197167	0.599293
RFWD3	1912	0.658333	0.00206374	0.0197167	1.57826
AK7	1913	-0.231	0.00207042	0.0197702	0.852044
INTS6	1914	-0.559333	0.00207326	0.019787	0.678616
TAF9	1915	0.329667	0.00207466	0.01979	1.25672
SCLT1	1916	-0.204333	0.0020826	0.0198554	0.86794
F8	1917	-0.657667	0.00208384	0.0198568	0.633903
XPO6	1918	0.502333	0.00208508	0.0198583	1.4165
LYPLA2	1919	-0.294667	0.00208686	0.01986	0.815261
XAGE2	1920	1.035	0.00208755	0.01986	2.04911
MGST2	1921	-0.938667	0.00208852	0.01986	0.521715
HSF1	1922	0.365667	0.00209091	0.0198724	1.28848
MYH15	1923	0.458	0.0020928	0.0198799	1.37364
GBP1	1924	1.646	0.00209598	0.0198998	3.12965
PARP12	1925	0.437	0.00209714	0.0199005	1.35379
CCDC14	1926	0.356333	0.0020997	0.01991	1.28017
C1orf115	1927	-1.04533	0.00210162	0.01991	0.484533
RNASEH2C	1928	0.261	0.00210168	0.01991	1.19831
KTN1	1929	0.327667	0.0021025	0.01991	1.25498
NFE2L3	1930	0.614333	0.00210802	0.019952	1.53085
CERS6	1931	0.197333	0.00211444	0.0200024	1.14658
NTAN1	1932	0.609333	0.00211778	0.0200077	1.52555
AP1M1	1933	-0.506667	0.00211785	0.0200077	0.703847
TBC1D1	1934	-0.962667	0.00211904	0.0200077	0.513108
PER2	1935	-0.908	0.00211939	0.0200077	0.532923
SLC4A11	1936	-1.74867	0.00212332	0.0200345	0.297577
ATP11B	1937	0.123	0.00212781	0.0200664	1.089
RRAS2	1938	0.491	0.00212906	0.0200679	1.40542
MACROD2	1939	-0.393667	0.00213153	0.0200808	0.761193
CNOT6L	1940	-0.992667	0.00213496	0.0201027	0.502548
ZNF821	1941	-0.388	0.00214027	0.0201423	0.764188
PAN3	1942	-0.898333	0.00214266	0.0201545	0.536506
RGMA	1943	-0.569667	0.00214523	0.0201683	0.673772
SPATA12	1944	0.589333	0.0021487	0.0201905	1.50455
YPEL3	1945	-0.464667	0.0021516	0.0202002	0.724638
SCFD2	1946	-0.498333	0.00215206	0.0202002	0.707924
FAM40A	1947	-0.483667	0.00215305	0.0202002	0.715158
LMX1B	1948	-0.466667	0.00215938	0.0202328	0.723635
COPE	1949	-0.542667	0.00215962	0.0202328	0.686501
MSMO1	1950	-0.748667	0.00216026	0.0202328	0.595153
CHTF18	1951	0.273333	0.00216096	0.0202328	1.2086
GRTP1	1952	-0.843667	0.00216368	0.0202395	0.557226
SLC45A4	1953	-0.85	0.00216388	0.0202395	0.554785
SNRPC	1954	-0.493333	0.00216674	0.020244	0.710382
CARD16	1955	0.951333	0.00216746	0.020244	1.93366
C11orf53	1956	-1.02533	0.00216854	0.020244	0.491297
PELI2	1957	-1.042	0.00216899	0.020244	0.485654
ITGB2	1958	-0.229333	0.00217088	0.020244	0.853029
NLN	1959	0.796667	0.00217102	0.020244	1.73708
C14orf45	1960	-0.41	0.00217811	0.0202998	0.752623
SWSAP1	1961	-0.495	0.00217931	0.0203006	0.709562
FYTTD1	1962	0.255667	0.00218225	0.0203023	1.19389
AJUBA	1963	0.72	0.00218233	0.0203023	1.64718
SCARB2	1964	-0.882	0.00218282	0.0203023	0.542615
LGALSL	1965	-0.582667	0.00218619	0.0203232	0.667728
MADD	1966	-0.401667	0.00218947	0.0203398	0.756983
ANKRD10	1967	0.894333	0.0021902	0.0203398	1.85875
AGPAT3	1968	-0.477333	0.00219532	0.020377	0.718304
RBP1	1969	-0.502667	0.00219652	0.0203777	0.705801
GTPBP2	1970	-0.33	0.00220034	0.0204029	0.795536
MIOS	1971	-0.212	0.00220258	0.0204081	0.86334
TTC17	1972	-0.635333	0.00220314	0.0204081	0.643792
STK11IP	1973	-0.379	0.00220537	0.0204184	0.76897
PIK3R3	1974	-0.574	0.00220756	0.0204283	0.671752
TMCO5A	1975	-0.165667	0.00221009	0.0204414	0.891516
PRKCH	1976	-0.129	0.00221164	0.0204454	0.914465
ALPK1	1977	-0.62	0.00221522	0.0204544	0.650671
C10orf32	1978	-0.668333	0.00221595	0.0204544	0.629233
CLYBL	1979	-1.017	0.00221598	0.0204544	0.494143
CFLAR	1980	-0.698667	0.00222018	0.0204763	0.616141
TMEM185A	1981	-0.223	0.00222059	0.0204763	0.856782
DNAJC13	1982	-0.213667	0.00222194	0.0204784	0.862343
KRT8	1983	0.513	0.00222733	0.0205178	1.42701
PTPN4	1984	-0.400667	0.00223693	0.020579	0.757508
SCCPDH	1985	0.552667	0.00223734	0.020579	1.46679
SURF4	1986	-0.352333	0.00223737	0.020579	0.783316
ARHGEF18	1987	0.367667	0.00224021	0.0205871	1.29026
SLC40A1	1988	0.612	0.0022405	0.0205871	1.52838
C9orf84	1989	1.23	0.00224197	0.0205903	2.34567
HUS1	1990	0.371	0.0022434	0.0205931	1.29325
DOCK4	1991	-1.15767	0.00225275	0.0206619	0.448237
DDOST	1992	0.207667	0.00225317	0.0206619	1.15482
ZNF185	1993	-0.763333	0.0022558	0.0206757	0.589134
PFDN2	1994	0.204	0.00225716	0.0206778	1.15189
CCDC90A	1995	-0.514	0.00225869	0.0206814	0.700278
ACE2	1996	2.13833	0.00226265	0.0207073	4.40253
ECHDC2	1997	-0.530667	0.0022692	0.0207463	0.692235
AATF	1998	0.679	0.00226925	0.0207463	1.60103
H2AFV	1999	-0.388333	0.00227036	0.0207463	0.764012
[truncated: 16,277 more rows]
