# Supplementary material for: EDIL3 promotes epithelial–mesenchymal transition and paclitaxel resistance through its interaction with integrin αVβ3 in cancer cells
Source: Cell Death Discov. 2020 Sep 16;6:86. doi: 10.1038/s41420-020-00322-x (PMC7494865; doi:10.1038/s41420-020-00322-x)
Supplement: Supplementary file 9 — Supplementary Table S2-20-0879R [file 41420_2020_322_MOESM9_ESM.xlsx]

## Sheet: RMDA-MB-231 vs. MDA-MB-231 DEG
Symbol	Rank	Log2FC	P	FDR	FC
HIST1H2BK	1	2.48456	2.29324e-10	2.92801e-06	5.59663
IL1R1	2	1.37056	9.39651e-10	5.99873e-06	2.58571
SERPINB2	3	-5.59005	2.20665e-09	9.39152e-06	0.0207599
HIST2H2AA3	4	3.30182	4.60118e-09	1.05859e-05	9.86162
CTSC	5	-1.45821	4.77037e-09	1.05859e-05	0.363944
MEST	6	-2.86522	5.76821e-09	1.05859e-05	0.13724
INHBA	7	-4.36903	6.58149e-09	1.05859e-05	0.0483939
IL24	8	-2.28772	6.63278e-09	1.05859e-05	0.204798
SCG2	9	4.4457	8.42314e-09	1.19496e-05	21.7915
LAMP1	10	1.51109	9.50994e-09	1.21423e-05	2.85025
GDF15	11	2.21524	1.09093e-08	1.26627e-05	4.6436
ADAM28	12	2.56901	1.29691e-08	1.37992e-05	5.93401
PRSS2	13	-4.24048	2.03708e-08	2.00073e-05	0.0529039
BTN3A2	14	2.27164	2.28672e-08	2.08549e-05	4.82873
LIMCH1	15	-2.02449	2.60481e-08	2.21722e-05	0.245793
TAF1D	16	-1.48142	3.19641e-08	2.48049e-05	0.358136
HLA-G	17	1.66906	3.30266e-08	2.48049e-05	3.18008
DUSP10	18	1.52972	3.53864e-08	2.51008e-05	2.8873
POLR1D	19	-1.91952	3.77411e-08	2.5362e-05	0.264342
GTF3A	20	-1.06333	4.21623e-08	2.63644e-05	0.478527
SPANXA1	21	-5.10312	4.33624e-08	2.63644e-05	0.0290943
CST6	22	1.39726	4.80643e-08	2.68997e-05	2.63402
ATP5F1	23	0.75627	4.84566e-08	2.68997e-05	1.68912
F3	24	-1.57422	5.26062e-08	2.79865e-05	0.335826
HLA-C	25	1.43242	5.59457e-08	2.85726e-05	2.69899
POMP	26	-1.06593	6.09941e-08	2.99528e-05	0.477664
TSC22D1	27	-1.34137	7.43544e-08	3.48356e-05	0.394645
BTN3A3	28	1.78329	7.69688e-08	3.48356e-05	3.44211
SPINT2	29	-1.17749	7.91222e-08	3.48356e-05	0.44212
COQ9	30	0.463727	8.42628e-08	3.56509e-05	1.3791
LCN2	31	3.83755	8.83476e-08	3.56509e-05	14.2961
PGM1	32	-0.693837	9.55217e-08	3.56509e-05	0.618207
TLE1	33	-1.02177	9.84966e-08	3.56509e-05	0.492512
HLA-B	34	1.57189	9.95648e-08	3.56509e-05	2.97294
KYNU	35	2.88597	9.9673e-08	3.56509e-05	7.392
CD9	36	-1.91017	1.0052e-07	3.56509e-05	0.266062
PGAM1	37	-0.541129	1.09154e-07	3.76176e-05	0.687233
HLA-E	38	1.29959	1.13127e-07	3.76176e-05	2.46158
ARHGAP29	39	-1.49825	1.15059e-07	3.76176e-05	0.353983
IL6	40	-1.71632	1.17849e-07	3.76176e-05	0.304324
FILIP1L	41	-2.48573	1.24235e-07	3.86887e-05	0.178534
SERPINE1	42	-1.50123	1.43171e-07	4.25351e-05	0.353251
HLA-DRB1	43	2.90099	1.4325e-07	4.25351e-05	7.46937
CLU	44	1.57715	1.59754e-07	4.63576e-05	2.9838
ESD	45	-0.774298	1.83622e-07	4.98807e-05	0.584673
PSMB9	46	1.86618	1.89489e-07	4.98807e-05	3.64565
H2BFS	47	3.08033	1.98976e-07	4.98807e-05	8.45811
FBP1	48	-1.64284	1.99538e-07	4.98807e-05	0.320226
CHPT1	49	1.01668	1.9963e-07	4.98807e-05	2.02326
CPD	50	1.49187	2.02574e-07	4.98807e-05	2.81254
HIST1H2BD	51	2.54007	2.0605e-07	4.98807e-05	5.81618
TRBV19	52	-2.7107	2.10207e-07	4.98807e-05	0.152756
CARS2	53	1.53236	2.12288e-07	4.98807e-05	2.89259
FSTL1	54	-1.23494	2.13589e-07	4.98807e-05	0.424861
GPRC5A	55	-1.70304	2.15031e-07	4.98807e-05	0.307137
KRT18	56	-1.8153	2.18775e-07	4.98807e-05	0.284145
DKK1	57	-1.60604	2.32914e-07	5.21728e-05	0.3285
CDH11	58	-1.44676	2.52296e-07	5.554e-05	0.366845
LDHB	59	-0.707523	2.5851e-07	5.59433e-05	0.612371
ID3	60	2.82169	2.68866e-07	5.72146e-05	7.06992
IL32	61	-1.03739	2.78566e-07	5.83071e-05	0.487207
C9orf3	62	1.06071	2.92274e-07	5.93474e-05	2.08596
PROS1	63	2.24293	2.92832e-07	5.93474e-05	4.73359
ID1	64	3.90781	3.13998e-07	6.20929e-05	15.0096
LIMA1	65	-1.91563	3.20155e-07	6.20929e-05	0.265055
CA12	66	1.8775	3.20969e-07	6.20929e-05	3.67439
RPL21	67	-0.836292	3.38397e-07	6.44874e-05	0.560081
ASAH1	68	2.03231	3.44577e-07	6.46994e-05	4.09059
WBP4	69	-1.31978	3.62724e-07	6.71197e-05	0.400596
GARS	70	-1.11262	3.73013e-07	6.80375e-05	0.462453
MATN2	71	-1.24399	3.87079e-07	6.96088e-05	0.422205
AMIGO2	72	-0.921437	4.12364e-07	7.31259e-05	0.527983
SPANXC	73	-2.39316	4.24096e-07	7.37221e-05	0.190365
HLA-DPA1	74	2.71732	4.27274e-07	7.37221e-05	6.57651
PGK1	75	-0.84403	4.33845e-07	7.38577e-05	0.557085
TPI1	76	-1.1073	4.4372e-07	7.44882e-05	0.464162
TIMP1	77	1.35188	4.49216e-07	7.44882e-05	2.55244
RBPJ	78	-0.897927	4.63417e-07	7.58578e-05	0.536657
TUBA1B	79	-0.311984	4.82571e-07	7.79932e-05	0.805533
IGFBP3	80	1.22874	4.98863e-07	7.88301e-05	2.34363
MSMO1	81	-1.50672	5.03859e-07	7.88301e-05	0.351909
ZPR1	82	-0.774459	5.06271e-07	7.88301e-05	0.584608
FLNC	83	-1.41265	5.30121e-07	8.15356e-05	0.375621
HIST1H2AC	84	3.43753	5.36419e-07	8.15356e-05	10.8343
LMAN2L	85	0.846498	5.47238e-07	8.22015e-05	1.79813
SCG5	86	1.72053	5.73965e-07	8.52138e-05	3.29557
NGRN	87	1.00448	5.94778e-07	8.72888e-05	2.00623
CYP1B1	88	1.77029	6.23979e-07	8.99043e-05	3.41123
INSIG1	89	-1.36733	6.26682e-07	8.99043e-05	0.387608
C16orf45	90	0.907655	6.41147e-07	9.09574e-05	1.87599
HLA-A	91	1.12562	6.562e-07	9.20699e-05	2.18196
ARL4C	92	1.2023	6.77388e-07	9.40097e-05	2.30106
ZNF185	93	-1.78485	6.89297e-07	9.46338e-05	0.290206
WDR44	94	-1.07539	7.17617e-07	9.66106e-05	0.474544
TMEM41B	95	-0.826493	7.18829e-07	9.66106e-05	0.563898
DNAJA1	96	0.571275	7.39438e-07	9.83452e-05	1.48584
CST7	97	2.55734	7.68717e-07	0.000101185	5.88622
GM2A	98	0.406472	8.05846e-07	0.00010499	1.32544
ODC1	99	-0.666622	8.16908e-07	0.000105356	0.62998
SAA1	100	1.42872	8.28834e-07	0.000105825	2.69208
PRKCZ	101	-0.592745	8.37465e-07	0.000105869	0.66308
DSP	102	-3.74063	9.23076e-07	0.000113561	0.0748099
F2RL1	103	-1.97311	9.26688e-07	0.000113561	0.254704
HIST1H1C	104	3.68857	9.38514e-07	0.000113561	12.8934
RNF6	105	-1.25959	9.39653e-07	0.000113561	0.417663
SLC25A5	106	-0.803291	9.46986e-07	0.000113561	0.57304
AREG	107	-1.25948	9.59293e-07	0.000113561	0.417694
ASNS	108	-2.27039	9.61918e-07	0.000113561	0.207274
HEXB	109	1.46304	9.69463e-07	0.000113561	2.75688
LPXN	110	-1.20302	9.92484e-07	0.0001152	0.434364
KRT7	111	-1.85293	1.03384e-06	0.000118233	0.27683
WDR1	112	-0.693289	1.03713e-06	0.000118233	0.618442
HLA-DRA	113	2.50397	1.05534e-06	0.000119244	5.67246
MAN1B1	114	0.777807	1.09807e-06	0.000121968	1.71452
RHOC	115	0.665928	1.09856e-06	0.000121968	1.58659
DUSP5	116	-1.0459	1.12346e-06	0.000123658	0.484343
PUS7L	117	-0.379169	1.13518e-06	0.000123881	0.768881
PXDN	118	-1.71064	1.15429e-06	0.0001243	0.305525
NPPB	119	-3.43433	1.16063e-06	0.0001243	0.0925046
HLA-F	120	1.78814	1.16823e-06	0.0001243	3.45369
TDP1	121	-0.378422	1.18717e-06	0.000125271	0.769278
TRBV21-1	122	-3.76703	1.25654e-06	0.000131504	0.0734534
WWTR1	123	0.641449	1.30014e-06	0.000134845	1.55989
CSF1	124	1.88565	1.30958e-06	0.000134845	3.69521
SAA4	125	1.25855	1.33121e-06	0.000135975	2.39256
APMAP	126	0.898824	1.34341e-06	0.000136036	1.86455
UTP14A	127	-0.874615	1.35312e-06	0.000136036	0.545399
ZCCHC24	128	0.993806	1.41118e-06	0.000140765	1.99143
B2M	129	0.894849	1.44337e-06	0.00014197	1.85941
THBS1	130	-2.05204	1.45302e-06	0.00014197	0.241142
FAH	131	1.47501	1.45661e-06	0.00014197	2.77986
IER3	132	-0.681297	1.50507e-06	0.000145582	0.623604
C4BPB	133	-1.2001	1.53527e-06	0.000147386	0.435246
CAV2	134	-0.71617	1.57083e-06	0.000149674	0.608711
MORF4L2	135	-0.551436	1.59851e-06	0.000151184	0.682341
CETN2	136	-2.94047	1.61641e-06	0.000151752	0.130266
CCNA1	137	-1.24041	1.64324e-06	0.000153145	0.423252
FOS	138	1.45004	1.69281e-06	0.000156621	2.73216
GLOD4	139	0.491227	1.71466e-06	0.000157502	1.40564
TXNDC15	140	1.07255	1.7659e-06	0.000161007	2.10315
RPN2	141	0.745379	1.77803e-06	0.000161007	1.67641
HLA-DPB1	142	1.83678	1.83293e-06	0.000163462	3.57211
SLC7A1	143	-1.81988	1.84655e-06	0.000163462	0.283244
TMEM43	144	0.541555	1.85251e-06	0.000163462	1.45554
RPL35	145	-0.50379	1.85636e-06	0.000163462	0.705251
IPO5	146	1.17058	1.89611e-06	0.000165819	2.25102
PSME1	147	0.717368	1.93723e-06	0.000168263	1.64418
ETFA	148	0.815069	1.96078e-06	0.000168542	1.75938
NUDT15	149	-1.35481	1.97115e-06	0.000168542	0.390985
DECR1	150	1.08567	1.98005e-06	0.000168542	2.12236
SNUPN	151	0.948021	1.99807e-06	0.00016895	1.92922
TRIB3	152	-0.982448	2.02615e-06	0.000169891	0.50612
MTMR1	153	-1.25094	2.03582e-06	0.000169891	0.420174
KRT19	154	-1.76819	2.08349e-06	0.000170481	0.293576
PCID2	155	0.947971	2.0858e-06	0.000170481	1.92916
EHD1	156	-0.883563	2.09093e-06	0.000170481	0.542027
S100A2	157	-0.913219	2.0963e-06	0.000170481	0.530999
CLCN4	158	1.15114	2.1386e-06	0.000171323	2.22089
DNAJC15	159	-0.813113	2.14623e-06	0.000171323	0.569153
FDFT1	160	-0.812996	2.1469e-06	0.000171323	0.569198
VEGFA	161	-1.55339	2.16944e-06	0.000172046	0.340708
IDH2	162	0.869482	2.18471e-06	0.000172187	1.82701
EPAS1	163	0.993432	2.21727e-06	0.000173682	1.99092
CAP1	164	-1.06283	2.29579e-06	0.000178031	0.478692
IL11	165	-1.3543	2.31372e-06	0.000178031	0.391124
COL8A1	166	-0.957365	2.32498e-06	0.000178031	0.514997
MAGEF1	167	0.513185	2.32857e-06	0.000178031	1.4272
HES1	168	0.974667	2.42366e-06	0.000183235	1.96519
CTSA	169	1.00086	2.42534e-06	0.000183235	2.00119
ANXA3	170	-1.53207	2.47302e-06	0.000185739	0.345781
TFPI2	171	1.52657	2.57588e-06	0.000192333	2.88101
ANKRD10	172	0.943978	2.61456e-06	0.000194086	1.92383
ADAM10	173	0.609815	2.64578e-06	0.000195268	1.52606
RBMS1	174	0.658598	2.71436e-06	0.000199178	1.57855
ISCU	175	0.865356	2.76232e-06	0.000201539	1.82179
PDPK1	176	1.29103	2.81542e-06	0.000202566	2.44702
MPC2	177	1.17514	2.83588e-06	0.000202566	2.25814
CKAP2	178	-1.07204	2.84597e-06	0.000202566	0.475647
PRSS3P2	179	-2.52969	2.85387e-06	0.000202566	0.173176
TUFT1	180	-0.926131	2.85572e-06	0.000202566	0.526268
HEXA	181	1.06498	2.9088e-06	0.000204455	2.09214
HSPE1	182	0.618403	2.91438e-06	0.000204455	1.53518
SINHCAF	183	-0.856584	2.96681e-06	0.000206995	0.552259
BNIP3	184	-1.27344	3.0112e-06	0.000208756	0.413672
SDC2	185	1.2142	3.02473e-06	0.000208756	2.32013
STK24	186	1.25759	3.0693e-06	0.000210693	2.39096
C9orf16	187	1.47434	3.09469e-06	0.0002113	2.77857
TMED3	188	0.959148	3.14809e-06	0.000213802	1.94416
EIF3B	189	-0.870826	3.1689e-06	0.000214077	0.546834
PEPD	190	0.870727	3.19566e-06	0.000214748	1.82858
ING1	191	0.464654	3.21844e-06	0.000215147	1.37999
CXCL8	192	-1.37588	3.29392e-06	0.000217985	0.385318
HNRNPA3	193	0.858417	3.29504e-06	0.000217985	1.81305
UAP1	194	-0.865196	3.36416e-06	0.000221411	0.548972
SERPINA1	195	-1.37147	3.38211e-06	0.00022145	0.386498
PSG5	196	-1.51568	3.48606e-06	0.000227092	0.349731
EVI2B	197	2.79659	3.56113e-06	0.000230095	6.94798
AP2M1	198	0.574853	3.58553e-06	0.000230095	1.48953
PARP4	199	-0.939752	3.58622e-06	0.000230095	0.521322
COL4A1	200	0.959416	3.63388e-06	0.000230858	1.94452
ARHGDIB	201	-1.58091	3.63582e-06	0.000230858	0.334272
PELO	202	0.727359	3.65235e-06	0.000230858	1.65561
IMP3	203	1.02009	3.68395e-06	0.000231707	2.02804
EREG	204	1.83405	3.75058e-06	0.000234742	3.56535
CCPG1	205	1.12776	3.80281e-06	0.00023685	2.18519
PARVA	206	-0.541697	3.85596e-06	0.000237559	0.686962
HIST1H2BE	207	2.57212	3.85936e-06	0.000237559	5.94681
HACD1	208	1.27505	3.87001e-06	0.000237559	2.42007
CREG1	209	1.45436	3.9053e-06	0.000238578	2.74035
HSD17B12	210	-0.915238	3.93799e-06	0.00023943	0.530256
EXOSC8	211	-1.32607	3.96032e-06	0.000239646	0.398854
CSGALNACT1	212	1.91501	4.02654e-06	0.000241661	3.77116
CEBPD	213	0.976995	4.03146e-06	0.000241661	1.96836
SNAPC1	214	0.714371	4.0663e-06	0.00024261	1.64077
RGS2	215	1.15009	4.15999e-06	0.000246578	2.21928
TAP1	216	1.06718	4.17142e-06	0.000246578	2.09534
RPS3	217	-0.612783	4.27192e-06	0.000249786	0.653934
GNPDA1	218	1.17881	4.28207e-06	0.000249786	2.2639
CD58	219	1.29189	4.28439e-06	0.000249786	2.44849
CD164	220	0.778931	4.35505e-06	0.000252751	1.71586
PHB2	221	-0.882771	4.5143e-06	0.000260808	0.542325
PTPRG	222	1.72972	4.58583e-06	0.000262878	3.31663
REPIN1	223	0.494445	4.59131e-06	0.000262878	1.40878
DUSP1	224	1.40846	4.62987e-06	0.000263456	2.65454
SPIN2B	225	0.95425	4.64268e-06	0.000263456	1.93757
PSMB8	226	1.51592	4.66966e-06	0.000263815	2.85982
UBL3	227	-1.22426	4.73887e-06	0.000266546	0.428018
KRT8	228	-1.54257	4.81893e-06	0.000268339	0.343274
PRR13	229	-0.940638	4.83064e-06	0.000268339	0.521002
IRAK1	230	-1.38125	4.8338e-06	0.000268339	0.383887
UPF3A	231	1.42761	5.06428e-06	0.000279917	2.69
RPS4X	232	-0.451	5.17984e-06	0.000283927	0.731535
LPAR1	233	-1.23125	5.18132e-06	0.000283927	0.425949
SLCO4A1	234	-1.32501	5.36051e-06	0.000292491	0.399147
FST	235	-1.12858	5.40753e-06	0.000293802	0.457365
HSPA14	236	0.428927	5.53108e-06	0.000299241	1.34623
SRPX	237	-1.41124	5.60132e-06	0.000301762	0.375989
ANGPT1	238	1.08909	5.77122e-06	0.000309609	2.1274
INPP4B	239	-0.234597	5.82749e-06	0.000311319	0.849922
RPL36A	240	-0.8013	5.89977e-06	0.000313618	0.573832
DMBT1	241	-0.986215	5.93699e-06	0.000313618	0.5048
SCD	242	-1.47767	5.94677e-06	0.000313618	0.359067
FPR1	243	1.14487	5.96877e-06	0.000313618	2.21126
TNFRSF11B	244	1.38905	6.13598e-06	0.000321083	2.61905
BMP4	245	0.98094	6.26506e-06	0.000326499	1.97375
NXN	246	0.718794	6.33802e-06	0.000326686	1.64581
IFI30	247	0.439386	6.34105e-06	0.000326686	1.35603
CD14	248	1.3681	6.3754e-06	0.000326686	2.58131
TM4SF1	249	-0.345105	6.37579e-06	0.000326686	0.787251
ST3GAL5	250	1.25516	6.41637e-06	0.000326686	2.38694
RBPMS	251	-0.629349	6.42216e-06	0.000326686	0.646468
DNAJB6	252	-1.11072	6.45542e-06	0.000327075	0.463064
FHL2	253	-1.02123	6.79285e-06	0.000342811	0.492695
BCAS2	254	0.71147	6.96299e-06	0.000350013	1.63747
PIR	255	1.27089	7.01324e-06	0.000350258	2.4131
CTSH	256	1.1332	7.04138e-06	0.000350258	2.19345
SFN	257	-1.13887	7.07378e-06	0.000350258	0.454114
PRSS3	258	-1.88462	7.07759e-06	0.000350258	0.270815
TMEM110	259	0.354087	7.10678e-06	0.000350345	1.27818
GFPT2	260	1.50201	7.31489e-06	0.000359217	2.83238
TNFSF10	261	1.01848	7.39189e-06	0.000361608	2.02578
P4HTM	262	0.732435	7.49814e-06	0.000365405	1.66144
PPME1	263	-1.0448	7.59204e-06	0.000368575	0.484712
RRM1	264	-0.91274	7.6455e-06	0.000369421	0.531175
RFC3	265	-1.26928	7.67649e-06	0.000369421	0.414867
CALB2	266	1.02202	7.69865e-06	0.000369421	2.03076
HMGN3	267	1.56256	7.72521e-06	0.000369421	2.95378
NME3	268	0.639981	7.78915e-06	0.000371089	1.55831
DHCR24	269	-1.83487	7.84086e-06	0.000371388	0.280317
H3F3A	270	0.373708	7.87878e-06	0.000371388	1.29568
FUCA1	271	0.980162	7.94674e-06	0.000371388	1.97269
WDR61	272	1.02029	7.94901e-06	0.000371388	2.02833
CTSB	273	0.949931	7.95388e-06	0.000371388	1.93178
LRRC59	274	-0.337017	7.96996e-06	0.000371388	0.791677
IGFBP7	275	0.649584	8.09342e-06	0.00037577	1.56872
PHTF2	276	-0.649117	8.12699e-06	0.000375962	0.637671
RHOBTB3	277	2.08249	8.15884e-06	0.000376073	4.23536
PIGT	278	0.631825	8.22993e-06	0.000377985	1.54952
HLA-DMA	279	1.17481	8.41716e-06	0.000383736	2.25764
CPA4	280	-0.666356	8.43433e-06	0.000383736	0.630096
MLPH	281	0.40836	8.44532e-06	0.000383736	1.32718
CXCL2	282	-0.851953	8.49705e-06	0.000383848	0.554034
ACOX2	283	0.814946	8.5079e-06	0.000383848	1.75923
HIST1H2BH	284	2.77351	8.58942e-06	0.000386009	6.8377
RNF113A	285	-0.755183	8.61627e-06	0.000386009	0.592471
RCN2	286	1.21164	8.69993e-06	0.000387048	2.316
APOBEC3B	287	1.22527	8.7001e-06	0.000387048	2.33799
ICAM1	288	-0.939745	8.74412e-06	0.000387656	0.521325
CTSL	289	0.960062	8.80641e-06	0.000389067	1.94539
IL1A	290	-1.38574	8.87364e-06	0.000390235	0.382693
C5orf15	291	0.761762	8.91167e-06	0.000390235	1.69556
ICAM2	292	-1.40714	8.95244e-06	0.000390235	0.377058
EMC7	293	0.730745	8.98087e-06	0.000390235	1.6595
IFI44	294	0.967405	8.98568e-06	0.000390235	1.95532
PCNA	295	-0.460753	9.19132e-06	0.000395701	0.726607
BEX3	296	-0.353308	9.20442e-06	0.000395701	0.782787
SEC11A	297	0.658686	9.2045e-06	0.000395701	1.57864
RCAN1	298	-1.87078	9.27852e-06	0.000397245	0.273425
TRIP13	299	0.507161	9.30264e-06	0.000397245	1.42125
PMF1	300	0.770409	9.43772e-06	0.000400599	1.70575
MT1E	301	-0.698876	9.44395e-06	0.000400599	0.616052
DERA	302	-1.54232	9.50644e-06	0.000401915	0.343333
CTPS1	303	-1.00739	9.58521e-06	0.000403908	0.497446
EPS8	304	-1.10212	9.65741e-06	0.000404334	0.46583
IFNGR2	305	-0.255778	9.65867e-06	0.000404334	0.837535
PAIP1	306	0.489952	9.80422e-06	0.000409086	1.4044
HLA-DRB5	307	1.90034	9.95668e-06	0.000414094	3.73301
CYTIP	308	2.95753	1.00398e-05	0.000416195	7.76793
TNFRSF10B	309	-0.623992	1.0225e-05	0.000422501	0.648873
DPM1	310	0.617141	1.02594e-05	0.000422555	1.53383
GSDME	311	-0.669579	1.03102e-05	0.000422762	0.62869
TM2D3	312	1.07265	1.03307e-05	0.000422762	2.1033
CCT8	313	-0.5064	1.0499e-05	0.000428278	0.703977
RPS24	314	-0.259012	1.05493e-05	0.000428961	0.83566
STRAP	315	-0.887548	1.07333e-05	0.000435058	0.540532
UBE2I	316	0.872239	1.08754e-05	0.000439421	1.8305
RAC2	317	0.613752	1.10639e-05	0.000445627	1.53023
SMARCA1	318	-1.55544	1.11577e-05	0.000447135	0.340226
KLHDC2	319	0.583477	1.11714e-05	0.000447135	1.49846
EMC2	320	0.911407	1.12991e-05	0.000450093	1.88088
HNRNPA1P60	321	-0.528906	1.1377e-05	0.000450093	0.69308
CIB1	322	0.906408	1.13851e-05	0.000450093	1.87437
TRIB2	323	1.19849	1.13974e-05	0.000450093	2.29499
RPLP1	324	0.50467	1.14215e-05	0.000450093	1.4188
CLIC4	325	-0.710197	1.15586e-05	0.000453438	0.611237
TGFBR3	326	1.0216	1.15775e-05	0.000453438	2.03017
COX7B	327	-0.534843	1.16368e-05	0.000453703	0.690234
PDLIM1	328	-0.896051	1.16553e-05	0.000453703	0.537355
DKC1	329	-0.967853	1.17949e-05	0.000457741	0.511266
MCTS1	330	-0.804347	1.19793e-05	0.000461856	0.572621
P3H2	331	0.724062	1.2009e-05	0.000461856	1.65183
TAGLN2	332	0.644527	1.20475e-05	0.000461856	1.56323
C3	333	3.01903	1.20588e-05	0.000461856	8.10625
BTG3	334	-1.24316	1.21171e-05	0.000461856	0.422447
TRAK2	335	0.745559	1.21384e-05	0.000461856	1.67662
VGLL4	336	0.882822	1.21568e-05	0.000461856	1.84398
SDC1	337	-0.774895	1.21903e-05	0.000461856	0.584431
RAB32	338	-0.327868	1.22621e-05	0.000462517	0.796713
ZDHHC6	339	-0.502109	1.22802e-05	0.000462517	0.706074
STS	340	1.67605	1.26101e-05	0.000473507	3.19552
TM9SF2	341	1.33739	1.26461e-05	0.000473507	2.52695
UBR7	342	0.404173	1.27103e-05	0.000474518	1.32333
ADRB2	343	0.726608	1.27591e-05	0.000474951	1.65474
HSPA4	344	0.788315	1.29166e-05	0.000479417	1.72706
SNX2	345	0.814635	1.30632e-05	0.000483451	1.75885
CASK	346	0.789437	1.32329e-05	0.000487035	1.7284
RBCK1	347	-1.15678	1.3251e-05	0.000487035	0.448511
IFIH1	348	0.745916	1.32745e-05	0.000487035	1.67704
DAG1	349	0.861309	1.3403e-05	0.000490341	1.81669
PSMA4	350	0.791732	1.37238e-05	0.000500644	1.73115
EIF2D	351	0.705679	1.38812e-05	0.000504944	1.63091
C5orf30	352	1.16504	1.40411e-05	0.00050931	2.24239
SLC35F2	353	-0.295546	1.4147e-05	0.000511696	0.814764
AGA	354	0.550858	1.43277e-05	0.000516768	1.46496
CXCR4	355	-1.66643	1.4454e-05	0.000518695	0.315033
TCEA2	356	0.845191	1.44789e-05	0.000518695	1.7965
NEU1	357	0.998394	1.4503e-05	0.000518695	1.99777
LCP1	358	-1.26044	1.4575e-05	0.000519815	0.417417
EEF1G	359	-0.485058	1.46301e-05	0.000520326	0.714468
CUL4A	360	1.08864	1.47247e-05	0.000522237	2.12674
ATP9B	361	0.784057	1.49899e-05	0.000529882	1.72197
SLC7A11	362	-1.38723	1.50233e-05	0.000529882	0.382298
NAPA	363	0.684136	1.51696e-05	0.00053049	1.60674
HIVEP2	364	-0.202431	1.5188e-05	0.00053049	0.869085
KLF9	365	0.473889	1.52031e-05	0.00053049	1.38885
IL6ST	366	0.641679	1.52365e-05	0.00053049	1.56014
CSF2	367	-1.85163	1.52483e-05	0.00053049	0.277079
PBX1	368	0.918388	1.54332e-05	0.000535465	1.89
VEGFC	369	-0.796936	1.55019e-05	0.000536393	0.57557
SC5D	370	-0.692405	1.55851e-05	0.000537813	0.618822
CENPU	371	-0.406594	1.56594e-05	0.00053821	0.754403
STK26	372	-1.54189	1.56809e-05	0.00053821	0.343435
HK2	373	-1.22685	1.58025e-05	0.000540929	0.42725
DHCR7	374	-1.23767	1.59698e-05	0.000543821	0.424057
KCTD12	375	1.28827	1.59722e-05	0.000543821	2.44235
SERINC3	376	0.346198	1.63506e-05	0.000555225	1.27121
C6orf120	377	0.815577	1.65848e-05	0.000560553	1.76
AP3S2	378	0.634403	1.65953e-05	0.000560553	1.5523
GBA	379	0.851999	1.671e-05	0.000562937	1.805
NOV	380	1.59422	1.67877e-05	0.000564066	3.01932
DCK	381	1.00159	1.68979e-05	0.000566168	2.00221
BZW2	382	-0.564507	1.69389e-05	0.000566168	0.676186
SAE1	383	0.494558	1.71824e-05	0.000570458	1.40889
AMPD2	384	0.675566	1.71855e-05	0.000570458	1.59722
FLOT1	385	0.489325	1.72013e-05	0.000570458	1.40379
DDAH1	386	-0.738481	1.75114e-05	0.000579238	0.59937
G6PD	387	-0.975973	1.76752e-05	0.000583144	0.508397
ME3	388	-0.958618	1.79158e-05	0.000589558	0.514549
EFNB2	389	1.67059	1.80579e-05	0.000592707	3.18345
PSG1	390	-1.04355	1.83861e-05	0.000601933	0.485133
GPSM2	391	0.732304	1.88163e-05	0.000613093	1.66129
APOLD1	392	-0.492795	1.8823e-05	0.000613093	0.710647
HIST2H2BE	393	1.29446	1.89717e-05	0.000616362	2.45285
DCAF6	394	0.476937	1.90504e-05	0.000617349	1.39179
NPC2	395	0.51857	1.91256e-05	0.000618218	1.43253
CLN5	396	1.09293	1.99471e-05	0.000643142	2.13306
GAS2L1	397	0.667418	2.00537e-05	0.000644951	1.58823
BTG1	398	0.712274	2.03474e-05	0.000652752	1.63838
CST3	399	0.86395	2.05668e-05	0.000657853	1.82001
FKBP3	400	0.49979	2.06314e-05	0.000657853	1.41401
ARIH1	401	0.728401	2.06609e-05	0.000657853	1.6568
HS2ST1	402	0.525575	2.08715e-05	0.000661942	1.43951
ELF1	403	-1.11344	2.08931e-05	0.000661942	0.462192
GSTT2	404	0.927741	2.11647e-05	0.000667665	1.9023
GLG1	405	0.684598	2.11783e-05	0.000667665	1.60725
YBX1	406	-0.582954	2.12637e-05	0.000668708	0.667596
HIST1H2BI	407	1.99359	2.16344e-05	0.000676363	3.98226
GGT1	408	0.741083	2.16383e-05	0.000676363	1.67143
IFI16	409	0.572567	2.16978e-05	0.000676363	1.48717
ALDH3A2	410	0.9755	2.1719e-05	0.000676363	1.96632
SDHC	411	0.406146	2.21458e-05	0.000687975	1.32514
MRPS31	412	-1.00692	2.23175e-05	0.000691375	0.497606
CYCS	413	-0.533405	2.23636e-05	0.000691375	0.690922
MAOA	414	-1.26995	2.25892e-05	0.000695607	0.414674
CD55	415	0.709146	2.27363e-05	0.000695607	1.63484
TNNT1	416	-1.24235	2.2759e-05	0.000695607	0.422682
SLC27A2	417	-0.813074	2.27648e-05	0.000695607	0.569168
ID2	418	0.376635	2.27729e-05	0.000695607	1.29831
HMGB3	419	-0.698882	2.3043e-05	0.00070218	0.616049
COX5A	420	0.88965	2.37889e-05	0.00071876	1.85273
HMGB1	421	-0.711994	2.38196e-05	0.00071876	0.610476
ADIPOR2	422	-1.01536	2.38261e-05	0.00071876	0.494704
TUBGCP3	423	1.55036	2.38651e-05	0.00071876	2.9289
PTX3	424	-0.551244	2.38686e-05	0.00071876	0.682431
EPB41L2	425	-0.897473	2.39819e-05	0.000720083	0.536826
SLC25A24	426	0.550467	2.40766e-05	0.000720083	1.46456
PTBP1	427	-0.273451	2.40817e-05	0.000720083	0.827338
RING1	428	0.260582	2.43287e-05	0.000725769	1.19796
PHGDH	429	0.524813	2.44123e-05	0.000726565	1.43875
CXorf40B	430	-0.604882	2.49261e-05	0.000740131	0.657525
EPS8L2	431	-0.950288	2.51059e-05	0.000742726	0.517529
CTSD	432	1.28846	2.51298e-05	0.000742726	2.44267
DSTN	433	-0.621889	2.53964e-05	0.000746913	0.64982
AMZ2	434	0.556159	2.54651e-05	0.000746913	1.47035
IDH3B	435	-0.860468	2.54692e-05	0.000746913	0.550774
NUDT9	436	0.495568	2.55055e-05	0.000746913	1.40988
OS9	437	0.558481	2.57421e-05	0.000752117	1.47272
HIST1H2BC	438	1.35903	2.58986e-05	0.000754963	2.56513
ETHE1	439	0.712135	2.66685e-05	0.000775634	1.63823
MICB	440	-0.585873	2.68592e-05	0.000779405	0.666246
FKBP11	441	-0.585468	2.69476e-05	0.000780196	0.666433
RGS7	442	-1.764	2.77596e-05	0.000800552	0.294431
PRDX4	443	0.602883	2.77977e-05	0.000800552	1.51875
DDX47	444	-0.704367	2.78388e-05	0.000800552	0.613712
COL1A2	445	-1.24369	2.814e-05	0.000807396	0.422293
MARCKS	446	-0.374557	2.8329e-05	0.000809161	0.771342
RHOF	447	-0.863144	2.83599e-05	0.000809161	0.549753
DAAM1	448	1.00079	2.83916e-05	0.000809161	2.00109
RPS26P47	449	0.199174	2.85672e-05	0.000812352	1.14804
CDC20	450	-0.51116	2.87338e-05	0.0008147	0.701658
TUBB2A	451	0.873755	2.87943e-05	0.0008147	1.83243
MGLL	452	-0.941146	2.88412e-05	0.0008147	0.520819
FNDC3A	453	-1.13438	2.9077e-05	0.000819549	0.455532
AHCYL1	454	1.12151	3.00533e-05	0.000845199	2.17575
IL1RN	455	0.383691	3.03412e-05	0.00085142	1.30468
LAPTM4B	456	-0.189675	3.06737e-05	0.000858387	0.876803
CD74	457	1.44236	3.07239e-05	0.000858387	2.71766
UBAP2	458	-0.617381	3.10051e-05	0.000864351	0.651853
PDZK1IP1	459	0.933367	3.11291e-05	0.000865918	1.90973
EVI2A	460	1.05648	3.12458e-05	0.000867274	2.07985
TXNIP	461	0.490455	3.15495e-05	0.000873804	1.40489
PTP4A1	462	0.520928	3.18794e-05	0.000879412	1.43488
HSPH1	463	-1.48292	3.18897e-05	0.000879412	0.357764
IDS	464	-0.515918	3.21166e-05	0.00088376	0.699348
RAD17	465	0.315068	3.21972e-05	0.000884073	1.24407
TMEM187	466	-0.576293	3.23753e-05	0.000887055	0.670685
TBC1D15	467	0.580781	3.25519e-05	0.000889983	1.49566
ARL2	468	0.714656	3.26792e-05	0.000891555	1.64109
IDH3A	469	0.969004	3.29516e-05	0.00089469	1.95749
PAWR	470	-0.756609	3.30327e-05	0.00089469	0.591886
PPCDC	471	0.65919	3.30422e-05	0.00089469	1.5792
SLC38A2	472	-0.842268	3.31655e-05	0.00089469	0.557766
VLDLR	473	-1.0174	3.32135e-05	0.00089469	0.494007
CPE	474	2.08941	3.32145e-05	0.00089469	4.25573
RPL10	475	-0.503503	3.33809e-05	0.000896888	0.705392
PSMA5	476	0.790202	3.34366e-05	0.000896888	1.72932
NDUFA2	477	0.651612	3.3534e-05	0.000897614	1.57092
WBP11	478	-0.745728	3.36552e-05	0.000898973	0.596367
RTL8C	479	-0.495109	3.3741e-05	0.000899383	0.709508
PCCA	480	0.473601	3.39617e-05	0.00090204	1.38857
UQCRC2	481	0.471651	3.40456e-05	0.00090204	1.3867
SSBP2	482	0.922385	3.40717e-05	0.00090204	1.89525
TFDP1	483	1.18227	3.41747e-05	0.00090204	2.26933
ATP6AP2	484	0.913424	3.42095e-05	0.00090204	1.88351
OSBPL1A	485	1.07955	3.43565e-05	0.00090204	2.11337
FARP1	486	0.915839	3.43811e-05	0.00090204	1.88667
ANXA2P1	487	-0.368131	3.44058e-05	0.00090204	0.774786
HIST1H2AJ	488	0.758576	3.45486e-05	0.000903927	1.69182
CARS	489	-0.779676	3.47379e-05	0.000905866	0.582497
MCAM	490	-0.846885	3.47769e-05	0.000905866	0.555984
CEBPB	491	0.640124	3.48355e-05	0.000905866	1.55846
FADS3	492	-0.91092	3.50037e-05	0.000908389	0.531846
ITFG1	493	0.846613	3.51107e-05	0.000909318	1.79827
TXNDC5	494	0.527012	3.61533e-05	0.000934425	1.44094
IRX5	495	0.821007	3.66597e-05	0.000944117	1.76664
NONO	496	-0.646458	3.66976e-05	0.000944117	0.638847
GART	497	-1.01489	3.67502e-05	0.000944117	0.494867
KLRC3	498	1.08134	3.68688e-05	0.000945262	2.116
FDPS	499	-0.507601	3.70731e-05	0.000948596	0.703391
LAPTM5	500	0.639698	3.71873e-05	0.000949615	1.558
HIST1H2BF	501	2.36314	3.72725e-05	0.00094989	5.1449
FZD1	502	1.25356	3.75577e-05	0.000953082	2.38429
RIDA	503	0.725772	3.75916e-05	0.000953082	1.65379
HBEGF	504	0.587026	3.76439e-05	0.000953082	1.50215
LDHA	505	-0.435609	3.77423e-05	0.000953082	0.739382
HSP90AA1	506	0.465036	3.77709e-05	0.000953082	1.38035
CDC16	507	0.828655	3.79829e-05	0.000956249	1.77603
RABAC1	508	0.594815	3.81135e-05	0.000956249	1.51028
RAB27A	509	0.988614	3.81211e-05	0.000956249	1.98428
OSBPL3	510	-1.02559	3.82301e-05	0.000957101	0.491208
TSPAN3	511	0.65186	3.85346e-05	0.000962836	1.57119
CREBL2	512	-0.875848	3.86661e-05	0.000964237	0.544934
WASF3	513	-0.932553	3.89301e-05	0.000968926	0.52393
CAPZA1	514	0.504121	3.95459e-05	0.000982338	1.41826
PLCB4	515	-0.850868	3.98123e-05	0.000987035	0.554451
SCCPDH	516	0.516394	4.00889e-05	0.000989599	1.43038
ATP5A1	517	0.358601	4.01777e-05	0.000989599	1.28218
CSF2RA	518	-0.944888	4.01796e-05	0.000989599	0.51947
SLC2A3	519	-0.821222	4.02257e-05	0.000989599	0.565962
CHMP4A	520	0.43019	4.07763e-05	0.00100121	1.34741
SPRY2	521	0.956714	4.10254e-05	0.00100376	1.94088
NBN	522	1.10369	4.10437e-05	0.00100376	2.14904
RBM28	523	-0.543654	4.11157e-05	0.00100376	0.686031
NRG1	524	-0.990718	4.1209e-05	0.00100412	0.503227
YBX3	525	-0.711503	4.14615e-05	0.00100834	0.610684
LIFR	526	0.220909	4.17196e-05	0.00101269	1.16547
PLSCR1	527	0.711156	4.19678e-05	0.00101678	1.63712
EFCAB11	528	0.727884	4.2205e-05	0.00102059	1.65621
PRKACB	529	-0.678774	4.24607e-05	0.00102484	0.624696
CCNI	530	-0.621691	4.2759e-05	0.00103009	0.649909
PNMA1	531	0.864356	4.30279e-05	0.00103461	1.82053
SELENBP1	532	-0.66042	4.33627e-05	0.00104071	0.632694
ATF6	533	0.384878	4.36193e-05	0.00104339	1.30575
CDC42EP2	534	-0.632167	4.3638e-05	0.00104339	0.645206
DESI2	535	1.03224	4.3898e-05	0.00104764	2.0452
C14orf2	536	0.30677	4.4076e-05	0.00104993	1.23694
SMCO4	537	0.733679	4.46167e-05	0.00106083	1.66287
CDA	538	-2.32175	4.50309e-05	0.00106786	0.200025
HNMT	539	1.03481	4.50796e-05	0.00106786	2.04884
UXT	540	0.587419	4.52215e-05	0.00106924	1.50256
PIAS1	541	0.82164	4.53807e-05	0.00107102	1.76741
ERAP1	542	1.07261	4.55178e-05	0.00107227	2.10323
SMARCA5	543	-0.329999	4.58077e-05	0.00107711	0.795537
ACSL5	544	-0.213687	4.594e-05	0.00107824	0.862331
ENY2	545	0.546372	4.64137e-05	0.00108736	1.46041
GGH	546	1.18578	4.65068e-05	0.00108754	2.27486
SMAD1	547	0.43551	4.69701e-05	0.00109637	1.35239
TPT1	548	-0.428519	4.74118e-05	0.00110466	0.743024
ATP1A1	549	0.660402	4.75891e-05	0.00110677	1.58052
SDR39U1	550	0.961037	4.81815e-05	0.00111851	1.94671
PON2	551	0.945671	4.8561e-05	0.00112373	1.92609
MSN	552	-1.26662	4.85822e-05	0.00112373	0.415632
TMCO3	553	1.22928	4.96568e-05	0.0011451	2.3445
PPIC	554	0.559749	4.96854e-05	0.0011451	1.47401
JAK1	555	-0.507856	4.99208e-05	0.00114769	0.703267
SLC38A1	556	-0.905536	4.99779e-05	0.00114769	0.533834
IGFBP6	557	0.678462	5.02497e-05	0.00115186	1.60043
PJA1	558	-0.798547	5.04284e-05	0.00115389	0.574928
TBC1D31	559	0.72082	5.0956e-05	0.00116388	1.64812
ATRAID	560	0.577081	5.14762e-05	0.00117092	1.49183
SLC11A2	561	-0.901108	5.15527e-05	0.00117092	0.535475
ANP32A	562	0.781294	5.16575e-05	0.00117092	1.71867
TARS	563	-0.670307	5.17166e-05	0.00117092	0.628373
MCM7	564	-0.605392	5.17229e-05	0.00117092	0.657293
TMED9	565	0.548875	5.19645e-05	0.00117431	1.46294
ARHGEF3	566	0.937976	5.20746e-05	0.00117471	1.91584
HYPK	567	0.98105	5.2228e-05	0.0011761	1.9739
EPHX1	568	0.710226	5.2436e-05	0.0011787	1.63606
ARF3	569	-0.968797	5.31536e-05	0.00119273	0.510932
HRH1	570	0.522698	5.40682e-05	0.00121113	1.43664
TENM3	571	-1.31652	5.51788e-05	0.00123384	0.401502
CYP24A1	572	-1.6165	5.61417e-05	0.00125318	0.326125
RTRAF	573	0.329459	5.6434e-05	0.0012575	1.25654
PSMB1	574	0.257792	5.73112e-05	0.00127482	1.19565
RGL1	575	0.839238	5.76088e-05	0.00127922	1.78911
GLB1	576	1.03534	5.78266e-05	0.00128032	2.0496
SEC61G	577	-0.390074	5.8029e-05	0.00128032	0.763091
TWF1	578	-1.07419	5.80524e-05	0.00128032	0.474936
HMGN1	579	-0.618406	5.80597e-05	0.00128032	0.65139
SOX4	580	1.58143	5.81836e-05	0.00128084	2.99265
FADS2	581	-1.25911	5.86253e-05	0.00128671	0.417801
NNMT	582	-0.404257	5.86517e-05	0.00128671	0.755625
NFKBIB	583	0.431111	5.98649e-05	0.00130939	1.34827
PSEN2	584	0.509324	5.99831e-05	0.00130939	1.42338
TLR2	585	-0.91915	5.9993e-05	0.00130939	0.528821
TES	586	-0.537848	6.03294e-05	0.00131448	0.688798
ACOT13	587	0.979234	6.04926e-05	0.00131579	1.97142
SLC25A15	588	-0.454532	6.09487e-05	0.00132142	0.729747
TAX1BP1	589	-0.898107	6.09582e-05	0.00132142	0.53659
PLS3	590	-0.936012	6.10768e-05	0.00132174	0.522676
HNRNPA0	591	0.492956	6.12217e-05	0.00132264	1.40733
KLF2	592	0.62808	6.20468e-05	0.00133482	1.54551
PIK3CD	593	-0.769156	6.20805e-05	0.00133482	0.586761
PRDX1	594	-0.360142	6.20993e-05	0.00133482	0.779088
PYGL	595	-0.829314	6.23576e-05	0.00133812	0.562797
CTGF	596	0.732532	6.25113e-05	0.00133917	1.66155
PEA15	597	-0.689455	6.27775e-05	0.00134262	0.620088
MORF4L1	598	0.712437	6.29808e-05	0.00134471	1.63857
SIVA1	599	0.59325	6.3189e-05	0.00134691	1.50864
EZR	600	-0.412845	6.33594e-05	0.00134829	0.751141
FEM1B	601	0.699506	6.36768e-05	0.00135279	1.62395
FLNB	602	-1.06239	6.38691e-05	0.00135289	0.478838
RGS10	603	-1.09801	6.38933e-05	0.00135289	0.46716
GLT8D1	604	0.371236	6.49581e-05	0.00137186	1.29346
S100A10	605	-0.273776	6.50041e-05	0.00137186	0.827152
TAF9	606	0.890818	6.52694e-05	0.00137518	1.85423
FERMT2	607	0.485691	6.60866e-05	0.00138854	1.40026
GNAI3	608	0.568094	6.6121e-05	0.00138854	1.48256
GNAI1	609	-0.436273	6.62363e-05	0.00138868	0.739042
POP5	610	0.851303	6.69745e-05	0.00140185	1.80413
TSN	611	0.6292	6.70878e-05	0.00140193	1.54671
IRS2	612	0.941724	6.76161e-05	0.00141066	1.92082
RNF4	613	-0.562434	6.77796e-05	0.00141176	0.677159
EFCAB14	614	-0.378275	6.84395e-05	0.00142192	0.769357
DGCR2	615	0.591956	6.84901e-05	0.00142192	1.50729
MYCBP	616	-0.839118	6.92326e-05	0.00143303	0.558985
NSFL1C	617	-0.819114	6.92496e-05	0.00143303	0.56679
ATP5G1	618	0.435576	7.00835e-05	0.00144571	1.35245
MT1M	619	-0.594779	7.00888e-05	0.00144571	0.662146
POLR2K	620	0.831812	7.06179e-05	0.00145427	1.77992
ACY1	621	0.689412	7.08769e-05	0.00145726	1.61263
PDXK	622	-0.388569	7.10519e-05	0.00145851	0.763887
WDR12	623	0.329871	7.13513e-05	0.0014623	1.2569
SNX13	624	-0.550646	7.17071e-05	0.00146619	0.682714
LUM	625	0.692569	7.18217e-05	0.00146619	1.61616
SERINC1	626	0.798064	7.18857e-05	0.00146619	1.73877
RNF13	627	0.792972	7.2897e-05	0.00148445	1.73264
SMC4	628	-0.332123	7.30448e-05	0.00148509	0.794367
PLK2	629	0.526165	7.33731e-05	0.00148703	1.4401
HLA-DMB	630	0.975032	7.33732e-05	0.00148703	1.96568
CEPT1	631	1.00606	7.35406e-05	0.00148741	2.00842
BCAP31	632	-0.701634	7.36251e-05	0.00148741	0.614875
DNMBP	633	-0.694231	7.44852e-05	0.00150241	0.618039
SEMA3C	634	1.18544	7.47435e-05	0.00150384	2.27433
TOB1	635	1.56966	7.49095e-05	0.00150384	2.96835
PTPN12	636	-0.550008	7.50174e-05	0.00150384	0.683016
CREBZF	637	-0.369594	7.50273e-05	0.00150384	0.774
PFN2	638	0.593756	7.54513e-05	0.00150997	1.50917
OXLD1	639	0.518776	7.58609e-05	0.00151579	1.43274
TRMT11	640	0.571781	7.70332e-05	0.00153622	1.48636
CYB5A	641	0.676127	7.71237e-05	0.00153622	1.59784
PFKP	642	-0.749745	7.85124e-05	0.00156144	0.594709
RRAGD	643	0.967575	7.88038e-05	0.00156376	1.95555
EIF5	644	0.5692	7.90518e-05	0.00156376	1.4837
LCMT1	645	0.414464	7.91574e-05	0.00156376	1.3328
SELENOF	646	0.535352	7.94011e-05	0.00156376	1.4493
SNX5	647	-0.546816	7.95523e-05	0.00156376	0.684529
IFNGR1	648	1.2562	7.9571e-05	0.00156376	2.38865
MPC1	649	0.463602	7.97041e-05	0.00156376	1.37898
MICAL2	650	-0.952562	7.97758e-05	0.00156376	0.516714
OSGEPL1	651	0.605451	7.97816e-05	0.00156376	1.52145
MYH10	652	-1.62572	7.99177e-05	0.00156376	0.324048
SRP72	653	-1.04226	8.00501e-05	0.00156376	0.485568
VCAN	654	-0.678075	8.00987e-05	0.00156376	0.624999
DUSP12	655	0.596562	8.04877e-05	0.00156896	1.51211
TOP2A	656	0.8411	8.10998e-05	0.00157848	1.79142
WDR77	657	0.563547	8.12636e-05	0.00157926	1.4779
COL5A1	658	-0.768474	8.20738e-05	0.00159258	0.587038
PSAP	659	0.557466	8.22785e-05	0.00159413	1.47168
MAMLD1	660	-1.07215	8.3008e-05	0.00160583	0.47561
DCTD	661	-0.350555	8.39765e-05	0.00162211	0.784282
APOO	662	0.597722	8.54435e-05	0.00164795	1.51332
ATG101	663	-0.829859	8.55833e-05	0.00164816	0.562584
NAXD	664	0.936805	8.594e-05	0.00165253	1.91428
BRCC3	665	-0.508185	8.6177e-05	0.0016546	0.703106
CCNH	666	0.746941	8.65157e-05	0.00165861	1.67823
GLA	667	-0.734698	8.66757e-05	0.00165918	0.600944
HTRA1	668	-2.1451	8.70569e-05	0.00166399	0.226079
NASP	669	-0.722374	8.74063e-05	0.00166817	0.606099
SCPEP1	670	1.12494	8.92823e-05	0.00170143	2.18092
CDK5R1	671	-0.386237	9.02201e-05	0.00171451	0.765122
UBL4A	672	-0.337039	9.02375e-05	0.00171451	0.791665
PERP	673	1.00235	9.09037e-05	0.0017246	2.00326
ATP6V1E1	674	0.270118	9.24661e-05	0.00175164	1.20591
MALL	675	-0.804352	9.32094e-05	0.00176311	0.572619
CGRRF1	676	0.660952	9.53803e-05	0.0018015	1.58113
EGR1	677	0.972014	9.58628e-05	0.00180794	1.96158
ILF3	678	-0.582183	9.61027e-05	0.00180979	0.667953
SMAGP	679	-0.814044	9.62809e-05	0.00181042	0.568785
DDX24	680	0.410116	9.65405e-05	0.00181042	1.32879
ADGRG1	681	-0.670605	9.65613e-05	0.00181042	0.628243
FANCI	682	0.381063	9.74394e-05	0.00182247	1.3023
GMDS	683	-0.278364	9.74894e-05	0.00182247	0.824525
GGCT	684	-0.633758	9.85042e-05	0.00183875	0.644495
RHOD	685	-0.973274	9.94983e-05	0.00185459	0.509349
UBB	686	0.325079	0.000100297	0.00186676	1.25273
MOB4	687	0.556767	0.00010058	0.00186756	1.47097
MYO1B	688	-0.705627	0.000100633	0.00186756	0.613176
HSPA8	689	-0.451914	0.000100921	0.00187019	0.731072
ORMDL2	690	-0.709804	0.000101083	0.00187047	0.611403
CCDC68	691	0.892495	0.000102975	0.00190254	1.85638
CTH	692	-0.823654	0.000103114	0.00190254	0.565009
TROVE2	693	0.511353	0.000103759	0.00191168	1.42539
POGLUT1	694	0.898619	0.000104501	0.00192257	1.86428
MTMR2	695	-0.565979	0.000105129	0.00192946	0.675497
RBM8A	696	0.936253	0.000105203	0.00192946	1.91355
HSP90B1	697	0.636168	0.000105328	0.00192946	1.5542
CDV3	698	-0.473981	0.000106067	0.00193765	0.719975
ATP5G3	699	0.373413	0.000106079	0.00193765	1.29541
AGO2	700	1.1311	0.000106852	0.00194898	2.19025
ANXA2P2	701	-0.345072	0.000107704	0.00196002	0.787269
HEXIM1	702	0.574878	0.000108033	0.00196002	1.48955
GRB10	703	-0.471883	0.000108157	0.00196002	0.721023
DYNLT1	704	0.412154	0.000108328	0.00196002	1.33067
ENPP1	705	0.983794	0.000108683	0.00196002	1.97766
MRPS35	706	-0.51001	0.000108729	0.00196002	0.702218
PDCL3P4	707	0.511502	0.000108771	0.00196002	1.42553
ST13	708	0.390158	0.000108952	0.00196002	1.31054
GAPDH	709	-0.55088	0.00010903	0.00196002	0.682603
DPYSL2	710	-0.597634	0.000109037	0.00196002	0.660837
DDX23	711	-0.509891	0.000109146	0.00196002	0.702275
SLC25A11	712	0.83704	0.000109421	0.00196219	1.78638
PHYH	713	1.44282	0.000109914	0.00196561	2.71852
STYXL1	714	-0.656228	0.000109919	0.00196561	0.634535
NGDN	715	0.43343	0.00011068	0.00197646	1.35044
PPA1	716	-0.318967	0.000111223	0.00198115	0.801644
IFIT1	717	1.31467	0.000111254	0.00198115	2.48745
LIPT1	718	0.694463	0.000111667	0.00198386	1.61828
VPS28	719	0.759288	0.000111716	0.00198386	1.69266
YIPF6	720	-0.451745	0.000112213	0.00198991	0.731158
LAMTOR5	721	0.738824	0.000112961	0.00199997	1.66882
H3F3B	722	0.764614	0.000113126	0.00199997	1.69892
CALHM2	723	-0.409573	0.000113359	0.00199997	0.752846
TPST1	724	-0.706474	0.000113555	0.00199997	0.612816
BTN3A1	725	0.900069	0.000113564	0.00199997	1.86616
SOCS2	726	-0.73662	0.000113921	0.00200251	0.600144
ADORA2A	727	0.495959	0.000114021	0.00200251	1.41026
ECHDC3	728	0.570858	0.000116424	0.00204189	1.48541
ALDH7A1	729	0.65793	0.000116931	0.00204778	1.57782
KHDRBS3	730	-0.331086	0.00011708	0.00204778	0.794938
ATP6V1A	731	0.746788	0.000117457	0.00205156	1.67805
RAB38	732	-0.493011	0.000118005	0.00205832	0.710541
NQO1	733	0.461638	0.000118194	0.0020588	1.3771
REXO2	734	-0.492368	0.000118555	0.002062	0.710857
TPK1	735	1.07909	0.000118701	0.002062	2.11271
PLEK2	736	-0.429118	0.000118952	0.00206355	0.742716
JAG1	737	-0.739652	0.000120151	0.00207971	0.598884
ACVR2A	738	0.921454	0.000120209	0.00207971	1.89402
SLC16A7	739	-0.286964	0.00012084	0.00208781	0.819625
NDUFA1	740	-0.668156	0.000121768	0.00209965	0.629311
TBCB	741	0.412219	0.000121855	0.00209965	1.33073
IPO7	742	-0.610603	0.000122455	0.00210716	0.654923
DUSP6	743	-0.773008	0.000123481	0.00212195	0.585196
MEF2A	744	0.893087	0.000123777	0.00212417	1.85715
NRIP1	745	-1.23685	0.000124201	0.00212858	0.424297
RTL8A	746	-0.534441	0.000124434	0.00212972	0.690426
ABHD14A	747	0.773371	0.000125127	0.00213872	1.70926
PNP	748	-0.46695	0.000125443	0.00214126	0.723493
RRAGB	749	0.629712	0.000126324	0.00215341	1.54726
USP11	750	0.428048	0.000126542	0.00215426	1.34541
ATG3	751	0.505569	0.0001273	0.00216427	1.41968
F8A1	752	-0.664665	0.000128229	0.00217415	0.630835
PSG3	753	-0.587272	0.000128388	0.00217415	0.6656
CDKN2AIP	754	-0.777839	0.000128392	0.00217415	0.58324
MORC4	755	-1.10131	0.000129105	0.00218333	0.466092
RCHY1	756	-0.540516	0.000129637	0.00218942	0.687525
EBNA1BP2	757	-0.45366	0.000129913	0.00219118	0.730188
PLA2G4C	758	0.891649	0.00013044	0.00219717	1.8553
ZNF184	759	0.352064	0.000130926	0.00220246	1.27639
HDGFL3	760	1.15268	0.000131255	0.00220509	2.22327
RNF130	761	0.515123	0.000131579	0.00220762	1.42912
HMGXB4	762	0.254459	0.000132564	0.00222123	1.19289
CHAF1A	763	0.41018	0.000134311	0.00224756	1.32885
TMEM140	764	0.710542	0.000134639	0.0022501	1.63642
SERPINE2	765	0.76179	0.000135027	0.00225363	1.69559
MOK	766	-0.512414	0.000135362	0.0022561	0.701048
SLC39A8	767	-0.77047	0.000135528	0.0022561	0.586227
SAMSN1	768	-0.460736	0.000136347	0.00226467	0.726615
APOL2	769	0.36091	0.000136398	0.00226467	1.28424
N4BP2L2	770	-0.905912	0.000136724	0.0022649	0.533695
LYRM2	771	0.672179	0.000136853	0.0022649	1.59348
MGST3	772	0.291632	0.000136944	0.0022649	1.22402
LDOC1	773	-0.880221	0.000137809	0.00227625	0.543284
DNAH7	774	-0.143434	0.000138823	0.00229004	0.905362
UBE2A	775	-0.482295	0.000140003	0.00230652	0.715838
KCTD14	776	-0.510195	0.000142877	0.00235083	0.702127
PABPC1	777	-0.485604	0.000143235	0.0023537	0.714198
CLIC5	778	-0.488703	0.00014429	0.00236799	0.712665
CDK5	779	0.506596	0.000144614	0.00237027	1.42069
PCYOX1	780	0.700873	0.000146285	0.00239458	1.62549
CCT6A	781	-0.315385	0.000146835	0.0024005	0.803637
STAT1	782	0.739655	0.000147797	0.00241314	1.66978
IFIT3	783	0.856744	0.000148872	0.00242758	1.81095
UQCR10	784	0.457014	0.000149357	0.00243066	1.3727
LRIG1	785	1.14005	0.000149476	0.00243066	2.20389
PDS5B	786	-0.841099	0.000149632	0.00243066	0.558218
DDB2	787	-0.528835	0.000150105	0.00243526	0.693114
SCAMP3	788	0.580461	0.000150577	0.00243981	1.49533
MPZL1	789	0.628564	0.000151058	0.00244156	1.54603
ILK	790	-0.42128	0.000151068	0.00244156	0.746762
NOLC1	791	-0.566073	0.000151469	0.00244335	0.675453
SCAPER	792	0.468717	0.000151561	0.00244335	1.38388
PIGK	793	1.15526	0.000152293	0.00245206	2.22724
SRPK1	794	-0.462342	0.000153597	0.00246647	0.725807
JPT1	795	-0.576482	0.000153659	0.00246647	0.670597
PARP2	796	0.429501	0.000153768	0.00246647	1.34677
TFRC	797	0.33053	0.000154419	0.00247381	1.25748
PIN4	798	-0.580464	0.000155422	0.00248675	0.668749
TPP2	799	0.903482	0.000156305	0.00249587	1.87058
FOXO1	800	0.867331	0.000156383	0.00249587	1.82428
BZW1	801	-0.216661	0.000156707	0.00249783	0.860555
CCT6B	802	0.185025	0.000156897	0.00249783	1.13684
SLC30A1	803	1.67118	0.0001577	0.00250525	3.18474
SPHAR	804	0.622142	0.000157755	0.00250525	1.53916
PEMT	805	0.656847	0.000158181	0.00250863	1.57663
UBE2D3	806	-0.51216	0.000158361	0.00250863	0.701172
SELENOW	807	0.718679	0.000158588	0.00250911	1.64567
RPL26L1	808	0.602079	0.00015901	0.0025114	1.5179
LRRC14	809	0.30751	0.000159126	0.0025114	1.23757
ATP6V0E1	810	0.286269	0.000159472	0.00251238	1.21948
MBNL2	811	0.748432	0.000159616	0.00251238	1.67997
NDUFA9	812	-0.637041	0.000159779	0.00251238	0.643031
MRPS14	813	0.52576	0.000160321	0.0025163	1.43969
CDH2	814	-0.597094	0.000160422	0.0025163	0.661084
LRP8	815	-0.338743	0.000161338	0.00252756	0.79073
TMEM5	816	0.517267	0.00016241	0.00254123	1.43124
FTH1P5	817	0.422169	0.000163524	0.00255554	1.33994
NUP58	818	-1.25357	0.000165603	0.00257853	0.419408
SF3B5	819	0.218792	0.000165652	0.00257853	1.16376
MGAT4B	820	0.851913	0.000165759	0.00257853	1.80489
INPPL1	821	-0.388937	0.000166	0.00257853	0.763692
ANXA2	822	-0.277349	0.000166188	0.00257853	0.825106
RBM47	823	0.856976	0.000166575	0.00257853	1.81124
PDLIM4	824	-0.603717	0.000166645	0.00257853	0.658056
MYO6	825	-0.40003	0.000166724	0.00257853	0.757843
ARPC1B	826	-0.655764	0.000166813	0.00257853	0.634739
PEX12	827	0.617234	0.000167711	0.00258616	1.53393
BUB3	828	-1.09951	0.000167711	0.00258616	0.466676
GPAA1	829	0.618098	0.000168404	0.00259276	1.53485
RPLP2	830	-0.304596	0.000168552	0.00259276	0.809669
EGFR	831	-1.66293	0.000168749	0.00259276	0.315796
GRK5	832	-0.551534	0.000169192	0.00259492	0.682294
TRAC	833	-0.453653	0.000169296	0.00259492	0.730192
APP	834	0.534155	0.00016989	0.00259951	1.44809
PCBP2	835	-0.475705	0.000170002	0.00259951	0.719115
CDC25A	836	-0.466009	0.000170266	0.00260042	0.723965
PLA2G16	837	0.565011	0.000171145	0.00261073	1.4794
PHF10	838	-0.5086	0.0001715	0.00261302	0.702904
PON3	839	-0.402372	0.00017314	0.00263487	0.756613
HIST1H2AG	840	0.39103	0.000174078	0.00264598	1.31133
COX5B	841	0.494582	0.000174671	0.00265184	1.40891
LAMC1	842	0.551689	0.000175137	0.00265576	1.4658
ARMCX2	843	-1.08049	0.000175609	0.00265976	0.472868
LY6E	844	0.644597	0.000179151	0.0027102	1.5633
TMEM135	845	-0.728625	0.000179837	0.00271734	0.603479
TMEM251	846	0.856901	0.000181101	0.00273321	1.81114
APOBEC3G	847	0.773991	0.000181527	0.00273641	1.70999
TNPO1	848	0.417881	0.000181966	0.00273979	1.33596
SLC41A3	849	0.49098	0.000182414	0.0027433	1.4054
HNRNPD	850	-0.400948	0.000182971	0.00274844	0.75736
TMEM87A	851	1.03454	0.000183408	0.00275177	2.04846
RPL9	852	-0.366269	0.000183849	0.00275422	0.775786
IFRD1	853	-0.5049	0.00018414	0.00275422	0.704709
IDI1	854	-0.576178	0.000184219	0.00275422	0.670739
COIL	855	0.435313	0.000185629	0.00277206	1.3522
ZCCHC10	856	0.355444	0.000186036	0.0027749	1.27938
RGS20	857	-0.65252	0.000186825	0.00278341	0.636168
CCDC86	858	-0.434242	0.000187862	0.0027956	0.740082
DCXR	859	0.552191	0.000188666	0.00280429	1.46631
PSME2	860	0.505501	0.000189936	0.00281988	1.41962
TKT	861	-0.495394	0.000191195	0.00283528	0.709368
PSRC1	862	0.988523	0.000192488	0.00285042	1.98415
SNRPB	863	-0.707782	0.000192662	0.00285042	0.612261
SAP18	864	0.950847	0.000193186	0.00285141	1.93301
CFH	865	0.514236	0.000193345	0.00285141	1.42824
WIPI1	866	1.06498	0.000193399	0.00285141	2.09214
IMPDH1	867	-0.724434	0.00019413	0.00285888	0.605234
NFE2L2	868	0.549688	0.000194772	0.00286503	1.46377
AP2A2	869	-0.594816	0.000195462	0.00287163	0.662129
ARHGAP22	870	-0.81453	0.00019567	0.00287163	0.568594
STXBP3	871	1.21836	0.000196352	0.00287832	2.32682
ORC4	872	0.374727	0.000196809	0.00288172	1.29659
TUBA1A	873	-0.612213	0.00019777	0.00289248	0.654192
GLRX2	874	0.422033	0.000198711	0.00290292	1.33981
UGGT2	875	0.513606	0.000201162	0.00293536	1.42761
ZNF302	876	1.0182	0.000202392	0.00294929	2.02538
LEPR	877	0.794619	0.000202579	0.00294929	1.73462
MAP3K5	878	0.734145	0.000202847	0.00294983	1.66341
LARP4B	879	-0.385008	0.000203101	0.00295017	0.765775
ATP5S	880	0.731577	0.000204108	0.00296141	1.66045
BTBD3	881	-1.25572	0.000204439	0.00296286	0.418784
NFYB	882	0.891692	0.000205009	0.00296774	1.85535
FOXA2	883	-0.334864	0.00020524	0.00296774	0.792859
UBE2K	884	-0.546804	0.000205674	0.00297064	0.684535
RALA	885	-1.1056	0.00020689	0.00298483	0.46471
APOBEC3F	886	0.310027	0.00020896	0.00301129	1.23973
ZFP36L1	887	-0.673836	0.000210057	0.00302369	0.626838
ETS2	888	-0.574435	0.000211972	0.00304781	0.671549
SPART	889	-0.933138	0.000216273	0.00310615	0.523718
GTF2F2	890	-1.01728	0.000217206	0.00311606	0.494048
FKBP4	891	-0.643392	0.000217619	0.00311848	0.640206
ST6GALNAC5	892	-0.933541	0.000218262	0.00312418	0.523572
PVR	893	-0.818741	0.000220053	0.00314629	0.566937
DENND1A	894	-0.74734	0.000221561	0.00316431	0.595701
EMP1	895	-0.405062	0.000222136	0.00316667	0.755204
BATF3	896	-0.667765	0.000222222	0.00316667	0.629481
PLEKHB2	897	0.614459	0.00022502	0.00320296	1.53098
KANK1	898	-0.540047	0.000225341	0.00320396	0.687749
NDUFA3	899	0.444436	0.000226202	0.00321262	1.36078
VOPP1	900	-0.757856	0.000227367	0.00322482	0.591375
IFT20	901	0.384721	0.000227708	0.00322482	1.30561
SLC2A1	902	-0.439174	0.000227818	0.00322482	0.737557
PSMA6	903	0.27751	0.000228319	0.00322833	1.2121
CDKN1A	904	0.705579	0.000229071	0.00323538	1.6308
STX8	905	0.367962	0.000230157	0.00324712	1.29053
DPYD	906	0.882744	0.000230763	0.00325207	1.84388
TBC1D1	907	-0.411665	0.00023108	0.00325296	0.751755
PRR16	908	0.607485	0.00023184	0.00325821	1.5236
MAN2B2	909	0.506299	0.000231964	0.00325821	1.4204
CELSR1	910	0.282148	0.000236821	0.00332033	1.216
NDUFB4	911	0.514209	0.000237055	0.00332033	1.42821
CYP51A1	912	-0.77958	0.000237167	0.00332033	0.582536
AP5M1	913	0.879855	0.000237793	0.00332546	1.84019
AASS	914	-0.853262	0.000239017	0.00333891	0.553532
PRPF40A	915	0.663929	0.000241071	0.00336392	1.58439
RNF219	916	0.642956	0.000241931	0.00336951	1.56153
PPT1	917	0.409026	0.000241999	0.00336951	1.32779
LTBP1	918	0.509947	0.000242595	0.00337086	1.424
DRAM1	919	0.801348	0.000242624	0.00337086	1.74273
PANK2	920	-0.534414	0.000243787	0.00338333	0.690439
GBP2	921	0.93934	0.00024512	0.00339788	1.91765
PBK	922	0.598217	0.000245487	0.00339788	1.51384
ALG5	923	-0.789271	0.000245633	0.00339788	0.578637
PDCD6	924	0.500835	0.000246027	0.00339965	1.41503
COPB1	925	-0.3289	0.000247819	0.0034207	0.796143
AKTIP	926	0.639613	0.000248296	0.00342093	1.55791
SH3BP5	927	-0.431403	0.000248452	0.00342093	0.74154
SND1	928	-0.64879	0.000248639	0.00342093	0.637815
NENF	929	0.428606	0.000249181	0.00342469	1.34593
KATNA1	930	0.658679	0.000249582	0.00342652	1.57864
MRPS11	931	0.718088	0.00025357	0.00347753	1.645
GPX4	932	0.560101	0.000254328	0.00348046	1.47437
ITGA5	933	-0.621721	0.000254329	0.00348046	0.649895
TCTN1	934	0.477884	0.000255945	0.00349883	1.3927
GGT3P	935	0.620457	0.000256416	0.00349928	1.53736
GNAI2	936	0.204724	0.000256526	0.00349928	1.15247
COPB2	937	0.722382	0.000256927	0.00350101	1.6499
PDE4B	938	0.75154	0.000257887	0.00351035	1.68359
LCMT2	939	0.353006	0.000258552	0.0035138	1.27722
TMEM97	940	0.59661	0.000258692	0.0035138	1.51216
CDK4	941	0.61751	0.000260082	0.0035244	1.53422
UCHL3	942	0.415133	0.000260573	0.0035244	1.33342
PCMT1	943	0.758131	0.000260664	0.0035244	1.6913
PARPBP	944	0.606685	0.00026084	0.0035244	1.52276
SLC17A5	945	0.845456	0.000260852	0.0035244	1.79683
VPS26A	946	0.233235	0.000261656	0.00353153	1.17547
PSMD2	947	-0.416735	0.000262657	0.0035413	0.749118
GPSM3	948	-0.610722	0.000262971	0.00354179	0.654869
STOML1	949	0.568551	0.000263391	0.00354371	1.48303
SECTM1	950	-0.439126	0.000264002	0.00354818	0.737581
TJP1	951	-0.484123	0.000265436	0.00356311	0.714931
GRSF1	952	-0.783573	0.000266004	0.00356311	0.580926
MT1H	953	-0.346472	0.000266031	0.00356311	0.786505
TEX30	954	1.27318	0.000266403	0.00356311	2.41694
BNIP3L	955	0.407824	0.000266508	0.00356311	1.32668
CAMK2N1	956	-1.078	0.000267011	0.00356424	0.473685
OPN3	957	-1.24067	0.00026715	0.00356424	0.423177
OXSR1	958	-0.597995	0.000270239	0.00360169	0.660672
ZNF623	959	0.21794	0.000271639	0.00361334	1.16307
SMURF2	960	-0.667239	0.000271679	0.00361334	0.629711
SNRPB2	961	-0.590944	0.000272957	0.00362655	0.663908
RAB6A	962	-0.427642	0.000273543	0.00363056	0.743476
EBAG9	963	0.764722	0.00027457	0.0036404	1.69904
SQOR	964	0.420054	0.000276229	0.00365596	1.33798
VNN1	965	0.51412	0.000276316	0.00365596	1.42812
ERGIC3	966	0.605423	0.000278799	0.003685	1.52142
SEPT7	967	-0.345513	0.000282891	0.00373497	0.787028
RAB14	968	0.407862	0.000283236	0.00373497	1.32672
RPP25	969	0.966657	0.000283899	0.00373497	1.95431
TCEAL9	970	-0.550523	0.000283983	0.00373497	0.682773
LGALS3BP	971	0.902099	0.000284042	0.00373497	1.86878
BCL6	972	1.07036	0.00028547	0.00374685	2.09996
NPTN	973	0.714296	0.000285533	0.00374685	1.64068
CAPG	974	0.840579	0.000288059	0.00377436	1.79077
HPRT1	975	-0.426255	0.000288221	0.00377436	0.744191
HLA-DQB1	976	0.426627	0.000289223	0.0037836	1.34409
PDIA4	977	-0.349232	0.000289862	0.00378487	0.785002
RAB40B	978	0.518016	0.000289912	0.00378487	1.43198
LHFPL6	979	-0.684159	0.000294187	0.00383676	0.622368
RAC1	980	-0.493813	0.000296913	0.00386835	0.710146
MIPEP	981	-0.495055	0.000298421	0.00388403	0.709534
ABCA2	982	0.229038	0.000298932	0.00388412	1.17205
SEPT9	983	-0.417736	0.000299036	0.00388412	0.748598
COPZ1	984	-0.706204	0.000300261	0.00389607	0.612931
PAICS	985	-0.467462	0.000301104	0.00390227	0.723236
CPOX	986	0.536983	0.00030135	0.00390227	1.45094
PTTG1IP	987	0.365571	0.000303056	0.00392039	1.28839
UBXN4	988	0.586759	0.000304886	0.00394006	1.50187
PRPS1	989	-0.573721	0.000305642	0.00394186	0.671882
SDF2	990	0.361088	0.000305642	0.00394186	1.28439
NFX1	991	0.405591	0.00030615	0.00394442	1.32463
SPCS1	992	0.563319	0.000307067	0.00395226	1.47766
USO1	993	-0.357967	0.00030851	0.00396401	0.780264
TMEM51	994	0.429209	0.000308602	0.00396401	1.3465
CRAT	995	0.628745	0.000309212	0.00396786	1.54622
EIF1B	996	0.635306	0.000309714	0.00397031	1.55327
CELF2	997	-0.92692	0.00031176	0.00398817	0.52598
ADAM8	998	-0.528213	0.000312109	0.00398817	0.693413
SDCBP	999	0.269002	0.000312354	0.00398817	1.20497
CBX3	1000	-0.413903	0.000312357	0.00398817	0.75059
DBI	1001	-0.28507	0.000314063	0.00400595	0.820702
NEK2	1002	0.72177	0.000315762	0.00402324	1.6492
C8orf33	1003	0.64322	0.000316049	0.00402324	1.56181
SEC61B	1004	0.236594	0.000317052	0.00403199	1.17821
QTRT1	1005	0.507435	0.000318192	0.00404234	1.42152
KLHL7	1006	-0.968067	0.000318646	0.00404234	0.511191
MAIP1	1007	0.496908	0.000318815	0.00404234	1.41119
PLPP3	1008	0.414169	0.000319234	0.00404363	1.33253
AGFG2	1009	-0.209991	0.000319847	0.00404738	0.864543
DNAJC3	1010	0.809827	0.000320773	0.00405508	1.753
RANGRF	1011	0.543129	0.000321211	0.0040566	1.45713
IFT52	1012	0.733928	0.000321772	0.00405922	1.66316
KL	1013	-0.123224	0.000322248	0.00405922	0.918133
ALAD	1014	0.456224	0.000322372	0.00405922	1.37195
TIMP3	1015	-0.637893	0.000323617	0.00407088	0.642651
LTBP3	1016	1.52936	0.00032409	0.00407282	2.88658
NAGPA	1017	0.629698	0.000325775	0.00408251	1.54724
SAT1	1018	-0.609208	0.000325882	0.00408251	0.655556
PSPH	1019	-0.627774	0.000326058	0.00408251	0.647174
PACSIN2	1020	0.437435	0.00032614	0.00408251	1.35419
MRPL40	1021	0.922494	0.000327253	0.00409243	1.89539
PAFAH1B3	1022	0.368407	0.000328036	0.0040982	1.29093
PIGP	1023	0.607384	0.000328882	0.00410476	1.52349
RPL15	1024	0.299658	0.000329412	0.00410525	1.23085
PABPN1	1025	0.267207	0.000329565	0.00410525	1.20348
PPIF	1026	-0.445728	0.000331505	0.00412325	0.734213
MPHOSPH6	1027	-0.407243	0.000331955	0.00412325	0.754063
GABARAP	1028	0.522932	0.000332342	0.00412325	1.43687
CA10	1029	-0.124304	0.000332569	0.00412325	0.917446
LARS2	1030	0.554624	0.000332625	0.00412325	1.46879
NOP2	1031	-0.849088	0.000333025	0.00412421	0.555136
SKP1	1032	0.418637	0.000333422	0.00412513	1.33666
KIF5B	1033	0.451314	0.000335914	0.00415194	1.36729
FUBP1	1034	-0.342901	0.00033634	0.00415318	0.788454
SNX4	1035	0.414177	0.000337155	0.00415923	1.33254
PTGS1	1036	-0.261764	0.000339731	0.00418696	0.834067
ENOSF1	1037	-0.246163	0.000341403	0.0042035	0.843136
RPL34P34	1038	-0.245019	0.000342421	0.00421198	0.843805
SSRP1	1039	-0.563331	0.000343045	0.00421559	0.676738
MLEC	1040	0.618291	0.000343739	0.00422005	1.53506
TMEM45A	1041	-1.31385	0.000344204	0.0042217	0.402246
NPC1	1042	0.771477	0.000347163	0.00425014	1.70702
PDF	1043	0.650947	0.000347188	0.00425014	1.5702
TCTN3	1044	0.563407	0.000350047	0.00428103	1.47775
NDUFA6	1045	0.34088	0.000350783	0.00428594	1.26653
NDUFB1	1046	0.608477	0.000351261	0.00428767	1.52465
MDH2	1047	-0.367801	0.000353461	0.0043104	0.774963
EIF4B	1048	-0.834034	0.000353837	0.00431087	0.560959
PEX11A	1049	0.307407	0.000355348	0.00432261	1.23748
FTL	1050	0.208001	0.00035552	0.00432261	1.15509
FTH1	1051	0.621054	0.000355959	0.00432261	1.538
GRN	1052	0.722214	0.00035616	0.00432261	1.64971
SCAMP2	1053	0.474518	0.000356805	0.00432261	1.38945
POLR2B	1054	-0.549072	0.000356832	0.00432261	0.68346
MAP7D3	1055	-0.462683	0.000358053	0.00432653	0.725636
NECAP2	1056	-0.354991	0.000358423	0.00432653	0.781875
SRGN	1057	0.667323	0.000358501	0.00432653	1.58812
MRPL57	1058	0.490503	0.000358511	0.00432653	1.40493
DNM1L	1059	-1.00257	0.00035946	0.00432862	0.499111
IFITM1	1060	0.323233	0.000359903	0.00432862	1.25113
YARS	1061	-0.495972	0.000359948	0.00432862	0.709084
COX7C	1062	0.210473	0.00036016	0.00432862	1.15707
DSE	1063	-0.893239	0.000360417	0.00432862	0.538404
WASHC4	1064	0.517087	0.000360718	0.00432862	1.43106
MTM1	1065	-0.160656	0.000362787	0.00434936	0.894618
KRAS	1066	-1.05017	0.000363818	0.00435763	0.482912
CORO1C	1067	-0.473221	0.000364389	0.00436038	0.720355
DDX39A	1068	0.750112	0.000365186	0.00436582	1.68192
COL4A2	1069	1.50328	0.000366907	0.00438229	2.83486
CLCC1	1070	0.541661	0.000368991	0.00440038	1.45565
FKBP14	1071	-0.437879	0.000369327	0.00440038	0.738219
CXADR	1072	-0.846411	0.000369456	0.00440038	0.556167
LSM8	1073	-0.58932	0.000370187	0.00440499	0.664656
NSDHL	1074	-1.10466	0.000371097	0.0044117	0.465012
PHF20	1075	0.557805	0.000372039	0.00441878	1.47203
PABPC3	1076	-0.409491	0.000372898	0.00442487	0.752889
HNRNPA1	1077	-0.610897	0.000373807	0.00443154	0.654789
RAB20	1078	0.714648	0.000376882	0.00445732	1.64108
IGBP1	1079	-0.857251	0.000377181	0.00445732	0.552004
SHROOM2	1080	0.884211	0.000377377	0.00445732	1.84576
MINPP1	1081	0.642713	0.000377378	0.00445732	1.56126
CYB5R1	1082	0.510405	0.000378819	0.00447021	1.42445
ADIRF	1083	1.16283	0.000380919	0.00449083	2.23896
TUBA1C	1084	-0.35088	0.000381388	0.00449221	0.784105
FZD7	1085	0.829967	0.000382346	0.00449935	1.77764
PPP2R5C	1086	1.16883	0.000382866	0.00450132	2.2483
TNFSF15	1087	-0.302675	0.000383491	0.00450141	0.810748
CRELD2	1088	0.245146	0.000383578	0.00450141	1.18521
MERTK	1089	-0.308733	0.000385394	0.00451445	0.807351
NINJ1	1090	0.456433	0.000385397	0.00451445	1.37215
SACS	1091	-2.15191	0.000386946	0.00452732	0.225014
MYL12B	1092	-0.216616	0.000387205	0.00452732	0.860582
DNAJB12	1093	0.470702	0.000388282	0.00453576	1.38578
GCHFR	1094	-0.633246	0.000388695	0.00453643	0.644724
RAB1A	1095	0.304985	0.00039199	0.00457071	1.23541
JARID2	1096	-0.512378	0.000393114	0.00457964	0.701066
PARP3	1097	0.538393	0.000394327	0.00458609	1.45235
UBE2L6	1098	0.453234	0.000394386	0.00458609	1.36911
TMEM59	1099	0.364304	0.000395615	0.00459618	1.28726
NOL3	1100	0.537412	0.00039692	0.00460538	1.45137
LIPA	1101	0.275721	0.000397335	0.00460538	1.2106
CBX1	1102	-0.472416	0.000397488	0.00460538	0.720757
VAMP7	1103	-0.643681	0.000399019	0.00461893	0.640078
IGSF3	1104	-1.25334	0.000400444	0.00462793	0.419476
FADS1	1105	-0.810066	0.000400849	0.00462793	0.570356
RETREG2	1106	0.720917	0.000400884	0.00462793	1.64823
SOX12	1107	-0.459029	0.000403	0.00464815	0.727476
TCTA	1108	0.398087	0.000403969	0.00465512	1.31776
SMARCD1	1109	-0.502583	0.00040501	0.00466292	0.705842
CELSR2	1110	0.568451	0.00040702	0.00468183	1.48293
ATP1B1	1111	0.77117	0.000409321	0.00470095	1.70665
EIF2AK1	1112	-0.637162	0.000409418	0.00470095	0.642977
PEX3	1113	0.572638	0.000410263	0.00470641	1.48724
POLR2L	1114	-0.342924	0.0004117	0.00471866	0.788442
WDR73	1115	0.614528	0.000412967	0.00472893	1.53106
UQCRQ	1116	0.222023	0.000414562	0.00474294	1.16637
PWP2	1117	-0.575248	0.000416187	0.00475728	0.671171
ITGB1	1118	0.314992	0.000420277	0.00479564	1.244
ELP5	1119	0.6856	0.000420295	0.00479564	1.60837
CALM1	1120	-0.228421	0.000421773	0.004799	0.853569
PDIA3	1121	0.493391	0.000421804	0.004799	1.40775
NOP56	1122	-0.74376	0.000421837	0.004799	0.597181
BAMBI	1123	0.4115	0.000422132	0.004799	1.33007
CTSS	1124	-0.468348	0.000422637	0.004799	0.722792
MLST8	1125	0.453329	0.000422844	0.004799	1.3692
ARHGEF7	1126	0.666519	0.000423504	0.00480222	1.58724
ABCE1	1127	-0.666391	0.000424581	0.00480782	0.630081
P2RX4	1128	0.746769	0.000424751	0.00480782	1.67803
SLC10A3	1129	-0.800045	0.000425524	0.0048123	0.574331
SEPHS1	1130	0.69368	0.000427913	0.00483504	1.6174
C11orf49	1131	-0.763934	0.000428619	0.00483874	0.588888
GTF2I	1132	-0.525291	0.00043021	0.00485241	0.694819
PSD3	1133	1.28916	0.000433207	0.0048819	2.44386
PIGV	1134	0.356901	0.00043397	0.00488192	1.28067
SPC25	1135	0.833142	0.000433974	0.00488192	1.78156
MRPL16	1136	-0.545427	0.000435424	0.00489392	0.685189
TXNRD1	1137	-0.34969	0.000437152	0.00490902	0.784753
UFM1	1138	-0.698074	0.000437759	0.00491151	0.616395
PTPRF	1139	-0.922308	0.000439098	0.00492221	0.527664
UCKL1	1140	0.439492	0.000439745	0.00492514	1.35613
FAM45A	1141	-0.243462	0.000441372	0.00493904	0.844716
TGOLN2	1142	1.2071	0.000441893	0.00494054	2.30873
MID1	1143	-0.523654	0.000443263	0.00495152	0.695608
B4GAT1	1144	0.731427	0.000444361	0.00495734	1.66028
SYF2	1145	0.418761	0.000444561	0.00495734	1.33678
IFT57	1146	0.454447	0.00044516	0.00495969	1.37026
TIMM22	1147	0.450969	0.000447014	0.00497332	1.36696
ACLY	1148	-0.565296	0.000447163	0.00497332	0.675817
MLF2	1149	-0.838384	0.000448259	0.00498118	0.55927
EMG1	1150	-0.589479	0.000449194	0.00498658	0.664583
PREPL	1151	0.59825	0.000449527	0.00498658	1.51388
ITGAE	1152	0.446178	0.000450806	0.00499643	1.36243
GORASP2	1153	0.386826	0.000451587	0.00500075	1.30751
PRC1	1154	0.463721	0.000452709	0.00500724	1.37909
DNTTIP2	1155	-0.408069	0.000453114	0.00500724	0.753631
PLAUR	1156	0.364139	0.00045335	0.00500724	1.28711
ZNF573	1157	0.55163	0.000454112	0.00501133	1.46574
TBC1D2	1158	0.734477	0.000456308	0.00503121	1.66379
PEBP1	1159	0.298037	0.000458775	0.00505251	1.22947
CDK8	1160	-1.08268	0.000459031	0.00505251	0.47215
PDE4DIP	1161	-0.523386	0.000461223	0.00507226	0.695737
CDCA8	1162	-0.358194	0.000462451	0.00508139	0.780141
ADPGK	1163	0.598993	0.000463458	0.00508689	1.51466
PLOD1	1164	0.509152	0.000463748	0.00508689	1.42321
MAN1A2	1165	1.03333	0.000464506	0.00509082	2.04675
SMPD1	1166	0.268699	0.000465755	0.00509889	1.20472
MAU2	1167	0.381209	0.000466281	0.00509889	1.30243
CHMP5	1168	0.367498	0.00046644	0.00509889	1.29011
WDR18	1169	0.420687	0.000467522	0.0051063	1.33857
ZNF148	1170	0.494587	0.000467918	0.0051063	1.40892
MRPL22	1171	0.558091	0.00047218	0.00514842	1.47232
ATP6V1D	1172	-0.310018	0.000473065	0.00515366	0.806632
BASP1	1173	0.425201	0.000475401	0.0051747	1.34276
PCCB	1174	0.332315	0.000475834	0.005175	1.25903
ARF4	1175	0.214291	0.000478789	0.00520271	1.16013
CLUAP1	1176	0.642838	0.000480294	0.00521463	1.5614
UQCC1	1177	0.363652	0.000483333	0.00524315	1.28668
TEAD4	1178	-0.278258	0.000484814	0.00525476	0.824586
RPL13A	1179	0.267453	0.000485899	0.00526205	1.20368
TMA7	1180	0.209743	0.000487191	0.0052686	1.15648
IMPA1	1181	0.502046	0.000487344	0.0052686	1.41622
UNC50	1182	1.08177	0.000487742	0.0052686	2.11663
MANSC1	1183	-0.451378	0.000490443	0.00528779	0.731344
ACOT8	1184	0.344857	0.000490988	0.00528779	1.27003
PDCD11	1185	-0.374988	0.000491035	0.00528779	0.771112
NRDC	1186	-0.562698	0.000491174	0.00528779	0.677035
PDE8A	1187	0.776783	0.000491678	0.00528875	1.71331
GRAMD1B	1188	-0.524317	0.000493534	0.00530425	0.695288
DHRS3	1189	0.41293	0.000494127	0.00530615	1.33139
CPQ	1190	0.610747	0.000496029	0.00531811	1.52705
IER5	1191	0.25234	0.000496074	0.00531811	1.19114
NOSIP	1192	0.359998	0.000502055	0.00537772	1.28342
TNFRSF21	1193	0.509388	0.000502664	0.00537973	1.42345
CSNK2A1	1194	-0.565343	0.000504223	0.00539189	0.675795
KIAA0100	1195	0.70088	0.0005054	0.00539996	1.6255
API5	1196	-0.301315	0.000505841	0.00540015	0.811512
GALNT11	1197	0.822732	0.000509605	0.00543579	1.76875
TRIM44	1198	-0.467366	0.000511732	0.00545392	0.723284
AP1M2	1199	-0.556851	0.0005136	0.00546926	0.679784
ACAT1	1200	0.291851	0.000515001	0.00547764	1.22421
UQCRC1	1201	0.310866	0.000515259	0.00547764	1.24045
HMG20A	1202	0.96845	0.000515849	0.00547764	1.95674
S100A4	1203	-0.253782	0.000516103	0.00547764	0.838695
HEBP1	1204	-0.33859	0.000517625	0.00548923	0.790814
PRPSAP1	1205	0.319065	0.000518586	0.00549486	1.24752
RSU1	1206	0.522256	0.000519148	0.00549584	1.4362
PSG6	1207	-0.777803	0.000519539	0.00549584	0.583254
ARHGEF5	1208	-0.514783	0.000520622	0.00549975	0.699898
PRKAG1	1209	-0.351396	0.000521128	0.00549975	0.783825
SUPT20H	1210	-0.578504	0.000521201	0.00549975	0.669658
NECTIN3	1211	1.05353	0.000521734	0.00550082	2.0756
SEL1L	1212	0.436608	0.000525703	0.00553561	1.35342
DNPH1	1213	0.37246	0.0005259	0.00553561	1.29456
SLIT2	1214	-1.09088	0.000528674	0.00556023	0.469476
PSG9	1215	-0.667427	0.000530007	0.00556965	0.629629
WDR13	1216	0.434855	0.000531437	0.00558009	1.35177
NDUFB3	1217	0.48385	0.000534507	0.00560772	1.39847
WDR83OS	1218	0.491593	0.00053705	0.00562423	1.406
PDCD4	1219	-0.396026	0.000537527	0.00562423	0.759949
CFP	1220	0.376357	0.000537874	0.00562423	1.29806
CBX5	1221	-0.694706	0.00053806	0.00562423	0.617835
ELOVL1	1222	-0.411157	0.000538284	0.00562423	0.75202
ZBTB1	1223	1.13962	0.000539873	0.00563622	2.20324
SEC62	1224	0.795435	0.000541115	0.00564457	1.7356
COPA	1225	-0.108676	0.000544599	0.00567446	0.927439
KPNA1	1226	0.620071	0.000544886	0.00567446	1.53695
CD151	1227	-0.458704	0.000545546	0.00567446	0.72764
HAUS7	1228	-0.685285	0.000546094	0.00567446	0.621883
TNFAIP2	1229	-0.728541	0.000546202	0.00567446	0.603514
STAT3	1230	0.596195	0.000550067	0.00570996	1.51172
FAHD2A	1231	0.481419	0.00055138	0.00571895	1.39612
USP12	1232	-0.911525	0.0005537	0.00573835	0.531623
RAPGEF2	1233	-0.65473	0.000559	0.00578858	0.635194
NUFIP1	1234	-0.547722	0.000561015	0.00580474	0.684099
LOX	1235	0.740692	0.000561773	0.00580787	1.67098
MAP2K3	1236	-0.597703	0.000562549	0.00581118	0.660805
PLPP1	1237	0.44659	0.000565024	0.00583054	1.36282
ANP32B	1238	0.26327	0.000565336	0.00583054	1.2002
COX6C	1239	0.248814	0.000566366	0.00583302	1.18823
RNASE4	1240	0.935939	0.00056649	0.00583302	1.91314
PDGFC	1241	-0.239862	0.000572893	0.0058942	0.846826
TST	1242	0.480191	0.000575258	0.00591123	1.39493
ZNF576	1243	0.500995	0.000575475	0.00591123	1.41519
HCFC1R1	1244	0.718952	0.000576432	0.00591631	1.64599
MBP	1245	0.674972	0.000577168	0.0059191	1.59657
PRKAR1A	1246	0.492236	0.000582161	0.00596552	1.40662
DHRS4	1247	0.505573	0.000585299	0.00599286	1.41969
TRAF5	1248	0.532063	0.000586035	0.00599559	1.446
HLA-DRB6	1249	0.497041	0.000588686	0.00601788	1.41132
TBC1D5	1250	0.454137	0.000590369	0.00602792	1.36996
ZBED8	1251	0.459275	0.000590611	0.00602792	1.37485
ATRX	1252	-0.496248	0.000594742	0.00606342	0.708948
PID1	1253	0.624093	0.000595039	0.00606342	1.54124
CD46	1254	0.526349	0.000595909	0.00606744	1.44028
PNMA2	1255	-1.65621	0.000596454	0.00606814	0.317271
CBX6	1256	0.488222	0.000598022	0.00607926	1.40271
TRIM38	1257	0.624361	0.000599065	0.00608501	1.54153
RAD1	1258	0.398023	0.000599889	0.00608787	1.3177
COL6A1	1259	0.895515	0.0006003	0.00608787	1.86027
MILR1	1260	0.618622	0.000603384	0.00611429	1.53541
TRIM52	1261	0.369115	0.000604456	0.00611896	1.29156
PRKCH	1262	-0.242023	0.000604803	0.00611896	0.845559
RFC2	1263	-0.50718	0.000605551	0.00612167	0.703597
PSMA1	1264	-0.451503	0.000607673	0.00613453	0.73128
ANXA6	1265	0.43903	0.000607784	0.00613453	1.35569
ST3GAL6	1266	0.520689	0.00061072	0.0061593	1.43464
PHF11	1267	-0.811099	0.000611526	0.00616256	0.569948
AP1S1	1268	-0.552936	0.000614011	0.00618272	0.681632
C16orf62	1269	-0.628425	0.000615462	0.00619245	0.646882
TCN1	1270	-0.810643	0.000617765	0.00620212	0.570128
TSPYL4	1271	0.555472	0.000617818	0.00620212	1.46965
ZFAND6	1272	0.78845	0.000617881	0.00620212	1.72722
SORBS2	1273	0.564109	0.000621584	0.00623439	1.47847
CTSW	1274	0.465277	0.00062457	0.00625158	1.38058
CRTAP	1275	0.576676	0.00062514	0.00625158	1.49141
RAB31	1276	0.631295	0.000625243	0.00625158	1.54896
HIST1H4H	1277	1.08486	0.000625566	0.00625158	2.12117
IL1RAPL1	1278	-0.778657	0.000625745	0.00625158	0.582909
CASP8	1279	1.12412	0.000628177	0.00627096	2.17969
VPS33B	1280	0.447619	0.00063453	0.00632944	1.36379
SCAP	1281	0.529414	0.000649974	0.00647814	1.44334
CNN3	1282	-0.341146	0.000651285	0.00647814	0.789414
DDIT3	1283	-0.455544	0.000651404	0.00647814	0.729235
PMP22	1284	0.600275	0.000651467	0.00647814	1.51601
ULBP2	1285	0.42826	0.00065312	0.00648952	1.34561
ABHD3	1286	0.440875	0.000655025	0.00650073	1.35743
ELF4	1287	-1.05632	0.000655267	0.00650073	0.480857
SMIM7	1288	0.738216	0.000657991	0.0065227	1.66811
MT2A	1289	-0.344692	0.000659678	0.00653434	0.787476
THRAP3	1290	-0.328923	0.000661303	0.00654371	0.79613
FKBP1A	1291	-0.463283	0.000661648	0.00654371	0.725334
ABR	1292	-0.723132	0.000662702	0.00654723	0.605781
CHMP2B	1293	0.55176	0.00066303	0.00654723	1.46587
MAEA	1294	-0.336245	0.000665621	0.00656774	0.7921
TMEM158	1295	0.908574	0.000666598	0.00657229	1.87719
RPL5	1296	-0.154273	0.000667426	0.00657538	0.898585
AP1S2	1297	0.440729	0.000669204	0.00658782	1.35729
IFITM3	1298	0.327292	0.000671236	0.00660273	1.25466
SH3YL1	1299	0.413631	0.00067205	0.00660392	1.33203
ADCY9	1300	0.808376	0.000673169	0.00660392	1.75124
TOR1AIP1	1301	0.546211	0.000673346	0.00660392	1.46025
SLC2A4RG	1302	0.444624	0.000673673	0.00660392	1.36096
SNRPA1	1303	0.31603	0.000674242	0.00660392	1.2449
ARPC1A	1304	-0.490808	0.000674865	0.00660392	0.711626
ADD1	1305	-0.373078	0.000674978	0.00660392	0.772133
SLC22A4	1306	0.324495	0.000677678	0.00662526	1.25223
NFIC	1307	0.826608	0.000678591	0.00662764	1.77351
PINK1	1308	-0.541711	0.00067896	0.00662764	0.686956
HLX	1309	0.159255	0.000679631	0.00662771	1.11671
TACSTD2	1310	0.315298	0.000680004	0.00662771	1.24427
NOTCH1	1311	-0.640891	0.000682192	0.00664395	0.641317
VTI1B	1312	0.248053	0.000682893	0.00664571	1.1876
TMEM14A	1313	0.534211	0.000683451	0.00664608	1.44815
RMDN3	1314	0.280267	0.000685177	0.0066578	1.21442
GOT1	1315	-0.609589	0.000686934	0.00666979	0.655383
ATIC	1316	0.257438	0.000688656	0.00668143	1.19535
IARS	1317	-0.194859	0.000691256	0.00669648	0.873658
TRAPPC13	1318	0.410602	0.000691501	0.00669648	1.32924
PLAT	1319	-0.404114	0.000691781	0.00669648	0.7557
NGF	1320	-0.871516	0.000694908	0.00672166	0.546572
ZNF271P	1321	0.79878	0.000696758	0.00673444	1.73963
EIF3K	1322	0.54143	0.000697623	0.00673771	1.45541
SOCS6	1323	0.533332	0.000700708	0.00676239	1.44727
MXD3	1324	0.323757	0.000704579	0.00679461	1.25159
TMBIM6	1325	-0.496408	0.00070554	0.00679874	0.708869
DYRK2	1326	-0.20878	0.000707051	0.00680357	0.865269
MRPS28	1327	0.601083	0.000707107	0.00680357	1.51685
HRASLS	1328	-0.160802	0.000711376	0.00683824	0.894527
BMP2K	1329	-0.257035	0.000711781	0.00683824	0.836806
FKBPL	1330	0.444683	0.000713668	0.00684612	1.36101
AP3S1	1331	0.293492	0.000714096	0.00684612	1.2256
PKP2	1332	-0.52652	0.00071421	0.00684612	0.694227
KIF2C	1333	-0.457389	0.00071851	0.00687824	0.728303
SPHK2	1334	0.477022	0.000718638	0.00687824	1.39187
HSD17B4	1335	0.559936	0.0007204	0.00687951	1.4742
RPS17	1336	0.232181	0.00072041	0.00687951	1.17461
SYNM	1337	0.722413	0.000720652	0.00687951	1.64994
TFCP2	1338	-0.516142	0.000720926	0.00687951	0.699239
CXCL3	1339	-0.420089	0.000724192	0.00690551	0.747379
KAT8	1340	0.433019	0.000727278	0.00692347	1.35006
KCMF1	1341	-0.266165	0.000727678	0.00692347	0.831527
CD59	1342	-0.616742	0.000728007	0.00692347	0.652142
S100A5	1343	-0.345416	0.000728244	0.00692347	0.787081
ECI1	1344	0.515651	0.000729318	0.00692852	1.42964
ILF2	1345	0.460477	0.00073171	0.00694017	1.376
BIRC3	1346	0.480905	0.000731936	0.00694017	1.39562
GCAT	1347	0.0970834	0.000732175	0.00694017	1.06961
NDUFB5	1348	0.493473	0.00073417	0.00695392	1.40783
DMXL1	1349	0.630303	0.000735734	0.00696357	1.54789
MRPS30	1350	0.378064	0.000738695	0.00698642	1.2996
AOX1	1351	-0.452004	0.00073929	0.00698687	0.731027
MAT2B	1352	0.295797	0.000741255	0.00699606	1.22756
ITGB4	1353	-0.751144	0.000741359	0.00699606	0.594132
SNAI2	1354	-0.519668	0.000742044	0.00699736	0.697532
HLA-DRB4	1355	0.68409	0.000743387	0.00699985	1.60669
FSTL3	1356	-0.567367	0.000743405	0.00699985	0.674847
HACD2	1357	0.952373	0.000745637	0.00701173	1.93505
TMEM208	1358	0.677895	0.000745765	0.00701173	1.5998
IDUA	1359	0.277691	0.000746946	0.00701767	1.21225
NAGLU	1360	0.677397	0.000747792	0.00702045	1.59925
AGPAT5	1361	0.535236	0.000753935	0.00707105	1.44918
SP110	1362	0.471776	0.00075429	0.00707105	1.38682
YWHAZ	1363	0.372074	0.000757008	0.00709114	1.29421
KAT2A	1364	0.342788	0.000757543	0.00709114	1.26821
UQCRB	1365	0.311211	0.000758881	0.00709846	1.24075
FMR1	1366	-0.676103	0.000759564	0.00709964	0.625853
PGPEP1	1367	0.389214	0.000761871	0.00711599	1.30968
QKI	1368	-0.626818	0.000766528	0.00715426	0.647603
NMB	1369	0.50741	0.000767429	0.00715463	1.4215
KIAA0930	1370	0.496837	0.000767688	0.00715463	1.41112
TOR3A	1371	0.560898	0.00076826	0.00715473	1.47519
AFF2	1372	-0.294069	0.000770417	0.00716461	0.815599
TRAM2	1373	-0.353202	0.000770443	0.00716461	0.782845
MZT2B	1374	0.611444	0.000771029	0.00716484	1.52779
ENO1	1375	-0.179374	0.000771717	0.00716602	0.883086
BACH1	1376	-0.745715	0.00077485	0.00718939	0.596372
PLPBP	1377	0.951266	0.000775893	0.00718939	1.93357
SYNJ1	1378	0.123359	0.000775923	0.00718939	1.08927
ITPA	1379	-0.456262	0.000778311	0.00720194	0.728872
CETN3	1380	0.694742	0.000778443	0.00720194	1.6186
DUT	1381	0.393448	0.000778969	0.00720194	1.31353
CLPTM1	1382	0.377248	0.000781774	0.00722056	1.29886
RACGAP1	1383	-0.658005	0.000782114	0.00722056	0.633754
CRIM1	1384	0.708856	0.000783608	0.00722912	1.63451
COQ7	1385	0.414707	0.000785828	0.00724437	1.33303
PTGES	1386	0.571035	0.000788216	0.00726114	1.48559
OLFML2A	1387	0.79798	0.000790156	0.00727376	1.73867
NF2	1388	-0.158701	0.000791857	0.0072811	0.895831
PPM1F	1389	0.378762	0.000792094	0.0072811	1.30023
GOLIM4	1390	0.244344	0.000798262	0.00733252	1.18455
RCBTB1	1391	-0.589301	0.00079989	0.00733326	0.664665
MTRF1	1392	-0.712981	0.000800065	0.00733326	0.610058
LMBRD1	1393	0.528902	0.000800066	0.00733326	1.44283
CD63	1394	-0.369913	0.000804228	0.00736613	0.773829
POLA1	1395	0.574491	0.000807277	0.00738875	1.48915
LRIG2	1396	0.603581	0.000809096	0.0074001	1.51948
ADAMTS1	1397	-0.842018	0.000813754	0.00743737	0.557863
DDX17	1398	0.511429	0.000814836	0.00744193	1.42546
DOLK	1399	0.709955	0.000815615	0.00744372	1.63575
RPS14	1400	0.17465	0.000818004	0.0074602	1.12869
GSS	1401	0.443204	0.000820141	0.00747435	1.35962
GALNT1	1402	0.365855	0.000820765	0.00747469	1.28865
SDF4	1403	0.593963	0.000824632	0.00750456	1.50939
PCDHGA12	1404	0.694266	0.000825536	0.00750652	1.61806
NOX5	1405	0.476416	0.000826023	0.00750652	1.39128
SNRPG	1406	0.209603	0.00082726	0.00751242	1.15637
KDELR3	1407	0.598802	0.000829916	0.00752978	1.51446
CFAP20	1408	0.490054	0.000830352	0.00752978	1.4045
EPCAM	1409	-0.464781	0.000831442	0.00753432	0.724581
TMEM30A	1410	0.52424	0.000832487	0.00753844	1.43818
SNN	1411	0.393356	0.000833355	0.00754094	1.31344
KRT10	1412	0.327091	0.000839123	0.00758776	1.25448
GTPBP2	1413	-0.588139	0.000839748	0.00758804	0.665201
TMSB15B	1414	-0.929556	0.000842601	0.00760844	0.52502
EIF1AX	1415	0.745779	0.000843471	0.00761091	1.67688
GTSE1	1416	0.67865	0.000844094	0.00761115	1.60064
HNRNPH2	1417	-0.611932	0.000845981	0.00761811	0.65432
CELF1	1418	-0.500563	0.000846059	0.00761811	0.706831
AP3D1	1419	0.431516	0.000847551	0.00762616	1.34865
DGAT1	1420	0.590241	0.000849234	0.00762963	1.5055
CLN6	1421	0.484054	0.000849709	0.00762963	1.39867
TIGAR	1422	-0.542619	0.000849728	0.00762963	0.686524
DNASE2	1423	0.401163	0.000851846	0.00764327	1.32057
OSBPL10	1424	-0.898954	0.000854485	0.00766156	0.536276
RPS6KA2	1425	0.714637	0.000855257	0.00766311	1.64107
SNX3	1426	0.352961	0.000857741	0.00767997	1.27718
FAM172A	1427	0.41939	0.000859764	0.00769269	1.33736
PRSS23	1428	-0.533653	0.000860846	0.00769698	0.690804
DLC1	1429	-0.782385	0.000863337	0.00771385	0.581405
PPP1R14B	1430	-0.353965	0.000864939	0.00772122	0.782431
PRELID3A	1431	-0.217641	0.000865372	0.00772122	0.85997
TMCO1	1432	0.205548	0.000866124	0.00772253	1.15312
DAZAP2	1433	-0.463527	0.000868696	0.00774006	0.725211
NOP14	1434	-0.800555	0.000873674	0.00777497	0.574128
FPR2	1435	0.111403	0.000873831	0.00777497	1.08028
BRCA2	1436	-0.525937	0.000874854	0.00777865	0.694508
RPS6KB1	1437	0.490548	0.000878372	0.00780449	1.40498
BSDC1	1438	-0.222726	0.000879749	0.00781129	0.856945
H1F0	1439	-0.593112	0.000880457	0.00781215	0.662911
PMS2P12	1440	0.354659	0.000883192	0.00783097	1.27868
TSPAN14	1441	-0.347552	0.000883807	0.00783098	0.785916
COMMD8	1442	-0.469507	0.000889024	0.00786356	0.722212
JMJD6	1443	0.359406	0.000889508	0.00786356	1.2829
STAG2	1444	-0.459918	0.00088956	0.00786356	0.727028
NCK2	1445	-0.403712	0.000889947	0.00786356	0.755911
RBMS3	1446	-0.561374	0.000894558	0.00789884	0.677656
GALNS	1447	0.54577	0.000895404	0.00790084	1.4598
AKAP12	1448	-0.679824	0.000900405	0.00793948	0.624241
FGFR1OP	1449	0.544489	0.000905644	0.00798016	1.4585
UGCG	1450	-0.882698	0.000907474	0.00799077	0.542352
MUT	1451	0.629945	0.000908509	0.00799438	1.54751
RAB9A	1452	0.424772	0.000909787	0.00800011	1.34236
PALLD	1453	-0.749829	0.000914564	0.00803659	0.594674
ABHD2	1454	0.360978	0.00091523	0.00803691	1.2843
COA1	1455	-0.313434	0.000916094	0.00803896	0.804724
FERMT1	1456	-0.708478	0.000917877	0.00804908	0.611966
PSMD6	1457	0.44464	0.000924053	0.00809767	1.36097
XPA	1458	0.619681	0.000925817	0.00810757	1.53654
TRIM22	1459	0.284963	0.000929599	0.00813511	1.21838
MYLIP	1460	0.632005	0.000933951	0.00816759	1.54972
FZD6	1461	0.725521	0.000939928	0.00821424	1.6535
NKX3-1	1462	0.662732	0.000943172	0.00823203	1.58308
SLC2A14	1463	-0.651249	0.000943253	0.00823203	0.636729
RAD51C	1464	0.7825	0.000944361	0.00823607	1.72011
GPX7	1465	-0.151442	0.000946492	0.00824901	0.90035
USP16	1466	-0.484359	0.000948807	0.0082634	0.714815
DPF2	1467	-0.228121	0.000949437	0.0082634	0.853746
SPAG9	1468	0.452216	0.00095218	0.00827979	1.36814
AP1G2	1469	-0.682088	0.000952617	0.00827979	0.623263
BRD2	1470	0.597544	0.000954311	0.00828887	1.51314
FBXL5	1471	-0.403043	0.000956071	0.00829851	0.756262
MFAP3	1472	0.52702	0.000959548	0.00832304	1.44095
RPS27A	1473	-0.130182	0.000961159	0.00832841	0.913716
EXOSC5	1474	0.509994	0.000961472	0.00832841	1.42404
FRMD4B	1475	-0.275124	0.000965011	0.0083534	0.826379
RNF128	1476	-0.541945	0.000969898	0.00839001	0.686844
SH2B3	1477	1.13588	0.000970914	0.00839311	2.19753
VIPR1	1478	0.789906	0.000976671	0.00843717	1.72896
CYB5R4	1479	0.765404	0.000978943	0.00844872	1.69985
ATF7IP	1480	-0.651017	0.000979332	0.00844872	0.636831
ALOX5AP	1481	-0.314063	0.000981215	0.00844924	0.804373
PSMC5	1482	0.352814	0.000981337	0.00844924	1.27705
DDR1	1483	-0.224241	0.000981377	0.00844924	0.856045
C12orf10	1484	-0.324077	0.000983079	0.00845819	0.798809
TTLL5	1485	-0.346157	0.000983753	0.00845828	0.786677
SNAP23	1486	-0.377551	0.000984602	0.00845989	0.769743
NAT10	1487	-0.405372	0.000986903	0.00847396	0.755041
GLCE	1488	0.472608	0.000988129	0.00847879	1.38762
SLC25A20	1489	0.33403	0.00099342	0.00851846	1.26053
UCP2	1490	-0.384874	0.000994269	0.00852001	0.765846
INTS13	1491	-0.718517	0.000995166	0.00852198	0.607722
NEMP1	1492	0.713718	0.000997535	0.00853655	1.64003
SKP2	1493	0.410768	0.000999097	0.00854418	1.32939
TNFRSF1A	1494	-0.51621	0.00100475	0.0085868	0.699206
NCSTN	1495	0.504576	0.00100683	0.00859879	1.41871
TNIP2	1496	-0.496334	0.00101054	0.00862472	0.708906
SHC3	1497	0.437014	0.00101248	0.00862867	1.3538
UPF3B	1498	-0.715904	0.00101265	0.00862867	0.608823
KPNA3	1499	-0.603003	0.00101303	0.00862867	0.658382
CHP1	1500	-0.437544	0.0010158	0.00864647	0.738391
CCNE2	1501	0.770304	0.00102028	0.00867887	1.70563
CDC6	1502	-0.434129	0.00102192	0.00868699	0.74014
SAR1B	1503	0.844606	0.00102738	0.00872759	1.79577
NAP1L1	1504	-0.691532	0.00102952	0.00873516	0.619196
POGK	1505	-0.423079	0.0010298	0.00873516	0.745831
MCTP1	1506	1.1431	0.00103032	0.00873516	2.20854
RPS27L	1507	0.355961	0.00103202	0.00874372	1.27984
IGF1R	1508	-0.279965	0.00103434	0.0087576	0.823611
ALDH5A1	1509	0.656792	0.0010368	0.00877264	1.57657
RBM23	1510	0.299581	0.00103765	0.00877399	1.23079
LIMS1	1511	0.396505	0.00104153	0.00880095	1.31632
IQGAP1	1512	0.804517	0.00104245	0.00880294	1.74656
NUCB2	1513	0.764793	0.00104764	0.00884085	1.69913
ERCC5	1514	0.372627	0.00104897	0.00884626	1.29471
PPM1G	1515	-0.354992	0.00105043	0.00885269	0.781874
DYSF	1516	-0.523136	0.00105351	0.00887285	0.695857
P4HB	1517	0.442927	0.00105852	0.00890917	1.35936
NDUFS7	1518	0.367603	0.00106077	0.00892225	1.29021
SPDL1	1519	0.330004	0.00106275	0.00893156	1.25702
THOC6	1520	0.650197	0.00106328	0.00893156	1.56938
DIP2C	1521	0.731802	0.00106457	0.00893653	1.66071
LAMB3	1522	-0.674231	0.00106602	0.00894187	0.626666
GTF2B	1523	0.453215	0.00106719	0.00894187	1.36909
ALDH1A3	1524	1.31077	0.00106731	0.00894187	2.48074
PPP3CB	1525	0.481798	0.00106805	0.00894222	1.39648
ZNF195	1526	-0.566261	0.001071	0.00896105	0.675365
NAE1	1527	0.532207	0.00107278	0.00897004	1.44614
PTH2R	1528	-0.129475	0.00107787	0.00900581	0.914164
MYCBP2	1529	1.22063	0.00107847	0.00900581	2.33049
LEF1	1530	-0.506962	0.00107972	0.00901039	0.703703
TAGLN	1531	0.535397	0.00108115	0.00901441	1.44934
MANF	1532	0.363433	0.00108168	0.00901441	1.28648
CLNS1A	1533	-0.407414	0.00108232	0.00901441	0.753973
NMT1	1534	0.465639	0.00108424	0.00902447	1.38093
KIF22	1535	0.292308	0.00108543	0.00902849	1.2246
UBE4A	1536	-0.341075	0.0010862	0.00902908	0.789453
DPH5	1537	0.356619	0.001088	0.00903809	1.28042
NDUFB7	1538	0.686083	0.00108951	0.00904481	1.60891
OTUB2	1539	-0.284529	0.00109213	0.00906063	0.821009
NME4	1540	-0.515245	0.00110044	0.00912361	0.699674
NUDC	1541	-0.442453	0.00110229	0.00912894	0.735882
IL15RA	1542	0.477128	0.00110269	0.00912894	1.39197
LSR	1543	-0.519944	0.00110322	0.00912894	0.697399
PGRMC1	1544	-0.842963	0.0011044	0.00913274	0.557497
FAM3C	1545	0.415122	0.00110749	0.00915235	1.33341
LINC00115	1546	0.0956297	0.00111247	0.00918762	1.06853
CTCF	1547	0.301197	0.00112363	0.00926854	1.23217
BMPR2	1548	0.561436	0.00112372	0.00926854	1.47574
MBD4	1549	0.721482	0.00112594	0.00927651	1.64888
TCP1	1550	0.209428	0.00112614	0.00927651	1.15623
NTHL1	1551	0.3334	0.00112853	0.00928854	1.25998
TPM1	1552	0.307442	0.00112925	0.00928854	1.23751
PRPS2	1553	-0.412623	0.00112979	0.00928854	0.751256
PSMD10	1554	-0.504095	0.0011336	0.00931386	0.705103
RABGGTA	1555	0.591072	0.00113616	0.00932892	1.50637
ATP5H	1556	0.465107	0.00113733	0.00933254	1.38042
RBMX2	1557	-0.499483	0.00114091	0.00935588	0.70736
MED24	1558	0.535122	0.00114193	0.00935825	1.44906
TOMM20	1559	0.351752	0.0011457	0.00937331	1.27611
TNS3	1560	0.859196	0.00114587	0.00937331	1.81403
RAB7A	1561	0.445866	0.00114597	0.00937331	1.36213
MVK	1562	-0.361119	0.00114876	0.00939013	0.778561
WLS	1563	-0.319994	0.00115269	0.00941624	0.801073
CNPY2	1564	0.594321	0.0011551	0.00942447	1.50976
APBB2	1565	-0.402196	0.00115518	0.00942447	0.756706
SNRPF	1566	0.359555	0.00115679	0.00943159	1.28303
PIGF	1567	0.470828	0.00116414	0.00948246	1.3859
RPS3A	1568	-0.365225	0.00116501	0.00948246	0.776348
DDB1	1569	-0.219049	0.00116545	0.00948246	0.859132
ENO2	1570	-1.11707	0.001166	0.00948246	0.46103
RNF14	1571	0.889719	0.00116995	0.00950854	1.85281
SERPINB1	1572	-0.260122	0.00117405	0.00953575	0.835017
CASP1	1573	0.324333	0.00117482	0.00953575	1.25209
DAD1	1574	0.21182	0.00117554	0.00953575	1.15815
CUL1	1575	-0.769065	0.00117634	0.00953619	0.586798
IFI6	1576	0.699546	0.00117903	0.00954876	1.62399
ADA	1577	0.138435	0.00118105	0.00954876	1.10071
NIF3L1	1578	0.261808	0.00118152	0.00954876	1.19898
ENSA	1579	0.319489	0.00118155	0.00954876	1.24789
MALT1	1580	-0.41957	0.00118163	0.00954876	0.747648
RCC1L	1581	-0.165343	0.00118442	0.00956476	0.891717
PAPPA2	1582	-0.169242	0.00118511	0.00956476	0.88931
CKB	1583	0.469842	0.00118817	0.00958341	1.38496
TNFRSF9	1584	-0.34044	0.00119005	0.00959255	0.7898
PPP3CA	1585	-0.602469	0.00119198	0.00959765	0.658626
MTF2	1586	0.531183	0.00119219	0.00959765	1.44511
PPIG	1587	0.717145	0.00119299	0.00959801	1.64393
THUMPD1	1588	0.549719	0.00119442	0.00960348	1.4638
PEX7	1589	0.43071	0.00120148	0.00964853	1.3479
KISS1	1590	-1.06406	0.00120226	0.00964853	0.478285
NAMPT	1591	-0.360365	0.00120268	0.00964853	0.778968
PNPLA2	1592	-0.145385	0.00120348	0.00964853	0.904138
FAM46A	1593	0.649341	0.00120505	0.00964853	1.56845
CKAP4	1594	0.405116	0.00120515	0.00964853	1.3242
AVPI1	1595	-0.1661	0.00120586	0.00964853	0.891248
PARP6	1596	0.491483	0.00120628	0.00964853	1.40589
TP53I3	1597	0.564066	0.00120682	0.00964853	1.47843
SLC35A5	1598	0.74524	0.00120828	0.00965152	1.67625
TAF15	1599	0.711036	0.00120871	0.00965152	1.63698
MATR3	1600	0.318592	0.0012134	0.00968291	1.24711
EDNRB	1601	0.705381	0.00122393	0.00976089	1.63058
CMAS	1602	-0.508136	0.00122685	0.00977802	0.70313
MGAT2	1603	0.28591	0.00122846	0.00977956	1.21918
EIF4H	1604	-0.540624	0.00122857	0.00977956	0.687473
NMT2	1605	-0.0851731	0.0012321	0.0098015	0.942671
GLO1	1606	-0.335495	0.00123453	0.00981473	0.792512
ALG3	1607	0.532616	0.00123787	0.00982973	1.44655
ATP2C2	1608	-0.144609	0.00123795	0.00982973	0.904625
STBD1	1609	-0.618365	0.00124082	0.00984638	0.651409
H2AFY	1610	0.329784	0.00124529	0.00987569	1.25683
NFE2L1	1611	0.286706	0.00124963	0.00989605	1.21985
GCSH	1612	0.400225	0.00124979	0.00989605	1.31971
TM9SF1	1613	0.692049	0.00125032	0.00989605	1.61558
CDC23	1614	0.738948	0.00125096	0.00989605	1.66896
MGEA5	1615	-0.534572	0.00125608	0.00993045	0.690363
SLC25A12	1616	0.576654	0.00125986	0.00995235	1.49139
PDIA6	1617	0.28758	0.00126041	0.00995235	1.22059
ACVR1	1618	0.717573	0.00126387	0.009972	1.64441
FGFR3	1619	-0.234876	0.00126446	0.009972	0.849758
GSTM4	1620	0.366594	0.00126704	0.00998614	1.28931
TSEN34	1621	0.334646	0.00126831	0.00998998	1.26107
MOAP1	1622	0.380624	0.00127378	0.0100266	1.3019
ILKAP	1623	0.522452	0.00127453	0.0100266	1.43639
SAC3D1	1624	0.731629	0.00127749	0.0100437	1.66051
UBA2	1625	0.629416	0.00127959	0.0100537	1.54694
SLC31A2	1626	0.529816	0.00128033	0.0100537	1.44374
NDUFV2	1627	-0.47609	0.00128229	0.0100629	0.718924
ZNF329	1628	0.246679	0.00128577	0.010084	1.18647
GJA1	1629	-0.555189	0.0012873	0.0100861	0.680568
LY96	1630	0.686293	0.00128762	0.0100861	1.60914
DCAF7	1631	0.637065	0.00129322	0.0101238	1.55516
WDR45	1632	0.324584	0.00130062	0.0101754	1.2523
STAM2	1633	0.132255	0.00130173	0.0101779	1.09601
NOMO2	1634	0.527753	0.00130846	0.0102242	1.44168
LMF2	1635	0.352802	0.00131127	0.01024	1.27704
TIAL1	1636	-0.695904	0.00131786	0.0102851	0.617322
BUD31	1637	-0.630961	0.00132427	0.0103288	0.645746
GRHPR	1638	0.453917	0.00132842	0.0103518	1.36975
AKR1A1	1639	0.384752	0.00132883	0.0103518	1.30564
WDR74	1640	-0.402396	0.00133394	0.0103769	0.756601
GNS	1641	0.571227	0.00133437	0.0103769	1.48579
CCP110	1642	0.378147	0.0013345	0.0103769	1.29967
CLDND1	1643	0.373097	0.00133891	0.0104011	1.29513
IFI35	1644	0.70519	0.00133976	0.0104011	1.63036
KANSL1L	1645	0.180806	0.00134005	0.0104011	1.13352
SLC9A8	1646	0.472241	0.00134273	0.010403	1.38726
UBR4	1647	-0.48075	0.00134308	0.010403	0.716605
SOCS1	1648	0.254253	0.00134348	0.010403	1.19272
RPS13	1649	-0.325414	0.00134355	0.010403	0.798069
LGSN	1650	-0.167035	0.00134693	0.0104228	0.890671
DSG2	1651	-0.954975	0.00135253	0.0104598	0.515851
CCNB1IP1	1652	-0.527127	0.00136292	0.0105337	0.693935
GAR1	1653	-0.469401	0.00136575	0.0105493	0.722264
TUBG1	1654	0.453264	0.00137754	0.0106339	1.36913
CREB5	1655	-0.334919	0.00138821	0.0107097	0.792828
NMI	1656	0.509455	0.00139226	0.0107319	1.42351
SERF2	1657	0.610483	0.00139276	0.0107319	1.52677
TDP2	1658	0.313737	0.00139471	0.0107405	1.24292
SORT1	1659	0.592093	0.00139711	0.0107524	1.50743
SLC9A6	1660	-0.637399	0.00140006	0.0107687	0.642871
RAB13	1661	0.279199	0.00140866	0.0108283	1.21352
DYNC1LI1	1662	0.329809	0.0014133	0.0108574	1.25685
SPTSSA	1663	0.517589	0.00142274	0.0109093	1.43156
TMEM156	1664	-0.356694	0.00142286	0.0109093	0.780952
RAP1GDS1	1665	-0.439425	0.00142312	0.0109093	0.737428
PPP1R2	1666	0.358063	0.00142347	0.0109093	1.2817
B4GALT1	1667	0.467344	0.00143254	0.0109722	1.38256
FCHO1	1668	-0.435957	0.00143556	0.0109887	0.739203
ANOS1	1669	0.625219	0.00143718	0.0109946	1.54244
PARK7	1670	-0.24715	0.0014382	0.0109958	0.842559
CUL4B	1671	-0.669167	0.00144683	0.0110552	0.62887
SQSTM1	1672	0.407889	0.00144898	0.011065	1.32674
IL13RA1	1673	-0.592	0.00145563	0.0111091	0.663422
PSIP1	1674	0.434444	0.00145768	0.0111149	1.35139
SEC23B	1675	-0.465501	0.00145814	0.0111149	0.724219
BTBD1	1676	0.805947	0.00145985	0.0111213	1.74829
OSTM1	1677	0.722402	0.00146199	0.0111256	1.64993
HSPA13	1678	-0.980828	0.00146215	0.0111256	0.506689
RBM22	1679	0.425915	0.0014639	0.0111276	1.34342
ARL1	1680	0.588708	0.00146415	0.0111276	1.5039
SLC47A1	1681	0.479676	0.00146586	0.0111339	1.39443
SURF1	1682	0.402034	0.00146991	0.0111543	1.32137
NEAT1	1683	1.13738	0.00147029	0.0111543	2.19981
SMPDL3A	1684	0.879325	0.00147221	0.0111623	1.83951
ZNF764	1685	0.231383	0.00147433	0.0111716	1.17396
PEX19	1686	0.270123	0.00147534	0.0111726	1.20591
GIT2	1687	-0.251354	0.001477	0.011178	0.840108
UBIAD1	1688	0.354149	0.00147779	0.011178	1.27823
HMGB2	1689	-0.446368	0.00148003	0.0111883	0.733888
CREM	1690	0.223488	0.0014817	0.0111943	1.16755
CNKSR1	1691	-0.366243	0.00148514	0.0112136	0.7758
YES1	1692	-0.572047	0.00148611	0.0112143	0.672662
VPS37C	1693	-0.258066	0.00149207	0.0112527	0.836208
CAB39	1694	0.270505	0.00149573	0.0112708	1.20623
CTBP2	1695	-0.469517	0.0014966	0.0112708	0.722206
SEZ6L2	1696	0.783595	0.00149713	0.0112708	1.72141
VAMP8	1697	-0.803342	0.00149997	0.0112856	0.57302
EIF3F	1698	-0.448502	0.00150325	0.0113036	0.732803
KIF25	1699	0.183889	0.00150455	0.0113067	1.13594
NPM1	1700	-0.427998	0.00150679	0.0113169	0.743293
RARRES3	1701	0.588957	0.00150822	0.011319	1.50416
DET1	1702	0.828674	0.00150885	0.011319	1.77605
ZNF330	1703	-0.476125	0.00151071	0.0113263	0.718906
TMEM2	1704	-0.358186	0.00151638	0.0113581	0.780145
ERGIC2	1705	-0.588471	0.00151673	0.0113581	0.665047
DLEU2L	1706	-0.462399	0.0015294	0.0114463	0.725778
MECOM	1707	0.648027	0.00153068	0.0114492	1.56702
UBE2C	1708	0.285285	0.00153279	0.0114582	1.21865
THAP1	1709	0.387905	0.0015368	0.0114778	1.30849
NDUFAB1	1710	0.320243	0.00153727	0.0114778	1.24854
DZIP3	1711	0.45681	0.00153811	0.0114778	1.3725
LDLR	1712	-0.615821	0.00154319	0.011509	0.652558
SLC33A1	1713	0.433028	0.00154426	0.0115103	1.35006
MYL9	1714	0.522979	0.00155306	0.0115691	1.43692
RARRES2	1715	0.598921	0.00156048	0.0116176	1.51458
GLMN	1716	0.430369	0.00156184	0.011621	1.34758
AMD1	1717	-0.762977	0.00156353	0.011621	0.589279
PKM	1718	0.556702	0.00156434	0.011621	1.4709
RPS27	1719	0.173634	0.00156457	0.011621	1.1279
MEX3C	1720	0.748429	0.00156675	0.0116304	1.67996
PYCR3	1721	0.365918	0.00156862	0.0116317	1.2887
ATP13A2	1722	-0.532863	0.00156875	0.0116317	0.691182
MDH1	1723	0.254961	0.00157166	0.0116397	1.1933
GHRHR	1724	0.12671	0.00157171	0.0116397	1.0918
KDM1A	1725	-0.387009	0.00157257	0.0116397	0.764714
DGCR6	1726	0.389095	0.00158118	0.0116967	1.30957
UNC45A	1727	0.467433	0.00158315	0.0117045	1.38265
L1CAM	1728	-1.52353	0.00158447	0.0117075	0.347834
EMC1	1729	0.425705	0.0015886	0.0117312	1.34323
KIAA1551	1730	-0.426356	0.00159005	0.0117351	0.744139
PICALM	1731	-0.592157	0.00159266	0.0117476	0.66335
SF3B2	1732	-0.328041	0.00159703	0.011773	0.796617
MLH1	1733	0.277357	0.00159968	0.0117857	1.21197
TBCA	1734	0.0537137	0.0016051	0.0118189	1.03793
ERH	1735	0.230541	0.00161095	0.0118531	1.17327
HYI	1736	-0.603111	0.00161161	0.0118531	0.658333
PRPSAP2	1737	0.397012	0.00161365	0.0118597	1.31678
PSMB10	1738	0.626796	0.00161437	0.0118597	1.54413
FBN1	1739	-0.750212	0.00161529	0.0118597	0.594516
NSL1	1740	0.667583	0.00161701	0.0118655	1.58841
PPP1R10	1741	0.471214	0.0016191	0.011874	1.38628
AIFM1	1742	-0.41523	0.00162257	0.0118926	0.7499
KIRREL1	1743	0.308291	0.00162538	0.0119	1.23824
DNAJB9	1744	-0.544857	0.00162544	0.0119	0.685459
MRPL13	1745	0.296208	0.00163179	0.0119397	1.22791
TMEM14B	1746	-0.102558	0.00164239	0.0120052	0.93138
ZNF268	1747	0.340825	0.00164262	0.0120052	1.26648
FLNA	1748	-0.901731	0.00164556	0.0120198	0.535244
TCEAL1	1749	-0.470552	0.00165287	0.0120663	0.721689
CSRP1	1750	-0.317207	0.00165405	0.0120679	0.802622
WDR41	1751	0.436903	0.00165834	0.0120924	1.3537
NSD2	1752	-0.45555	0.00166027	0.0120995	0.729232
GRPEL1	1753	-0.540016	0.00166356	0.0121165	0.687763
STK39	1754	0.270124	0.00166455	0.0121168	1.20591
SSR3	1755	-1.05962	0.00167043	0.0121528	0.479758
HIST1H2BB	1756	0.191819	0.00167382	0.0121705	1.1422
KEAP1	1757	0.352494	0.00168251	0.0122227	1.27677
MED27	1758	0.291155	0.00168291	0.0122227	1.22362
MRPS33	1759	-0.194276	0.00168562	0.0122353	0.874012
FCGRT	1760	0.474557	0.00168996	0.0122561	1.38949
IRAK4	1761	-0.274517	0.00169039	0.0122561	0.826727
TPCN1	1762	0.352032	0.00169782	0.0123029	1.27636
ACTR10	1763	0.439625	0.00170021	0.0123128	1.35625
NUP98	1764	-1.11952	0.00170111	0.0123128	0.460248
IRF9	1765	0.301918	0.00170614	0.0123422	1.23278
PLBD1	1766	-0.376704	0.00171179	0.0123761	0.770195
GNG11	1767	0.380734	0.00171691	0.0123882	1.302
METTL1	1768	0.343884	0.00171719	0.0123882	1.26917
STX16	1769	0.50359	0.00171758	0.0123882	1.41774
AGPAT4	1770	-0.216552	0.00171763	0.0123882	0.86062
TBCE	1771	0.467661	0.00171832	0.0123882	1.38287
CENPE	1772	-0.597314	0.0017206	0.0123883	0.660983
TGDS	1773	0.730936	0.00172116	0.0123883	1.65972
SRSF7	1774	0.510583	0.00172125	0.0123883	1.42463
ALG8	1775	-0.390987	0.00172581	0.0124098	0.762608
MDFIC	1776	0.365595	0.00172618	0.0124098	1.28841
UBN1	1777	0.45612	0.001732	0.0124386	1.37185
FASTKD2	1778	0.217448	0.00173213	0.0124386	1.16268
GNB2	1779	-0.507404	0.00173801	0.0124738	0.703487
H2AFZ	1780	-0.145986	0.0017433	0.0125009	0.903762
NUCB1	1781	0.527663	0.00174374	0.0125009	1.44159
MRPL46	1782	0.720856	0.00174714	0.0125183	1.64816
GOLM1	1783	0.289842	0.00175044	0.0125348	1.22251
EPHB4	1784	-0.413992	0.00176126	0.0126052	0.750544
TSNAX	1785	0.404784	0.00176509	0.0126256	1.32389
HIST1H2BO	1786	0.393718	0.00176743	0.0126352	1.31377
DOCK9	1787	0.974807	0.00176972	0.0126445	1.96538
NPDC1	1788	0.628853	0.00177529	0.0126772	1.54634
DLD	1789	-0.384034	0.0017789	0.0126959	0.766292
EIF2B4	1790	0.279415	0.00178097	0.0127036	1.2137
DCTN3	1791	0.374813	0.00178507	0.0127258	1.29667
COMMD4	1792	0.682822	0.00178734	0.0127348	1.60528
SWAP70	1793	-0.54802	0.0017919	0.0127602	0.683958
LPCAT1	1794	-0.747315	0.0017947	0.0127705	0.595711
ENPP4	1795	0.474779	0.00179535	0.0127705	1.3897
CHFR	1796	-0.244464	0.00179865	0.0127868	0.844129
EEF1AKMT2	1797	-0.125395	0.00180213	0.0128044	0.916753
BTD	1798	0.524202	0.00180976	0.0128515	1.43814
RABL2B	1799	0.314392	0.00181637	0.0128913	1.24349
TIAM1	1800	-0.966014	0.00182428	0.0129402	0.511919
EZH2	1801	-0.664205	0.00182872	0.0129645	0.631036
SFPQ	1802	-0.201115	0.00183651	0.0130125	0.869878
AK2	1803	-0.436539	0.00184263	0.0130487	0.738905
YIF1A	1804	0.410495	0.00184495	0.0130509	1.32914
IL1RAP	1805	0.301169	0.00184499	0.0130509	1.23214
PREP	1806	0.322384	0.0018514	0.0130846	1.2504
FAM50A	1807	-0.513632	0.00185181	0.0130846	0.700457
CRELD1	1808	0.679733	0.00185399	0.0130928	1.60184
LSS	1809	-0.606576	0.0018558	0.0130983	0.656754
CDS1	1810	-0.214386	0.00185836	0.0131063	0.861913
SERPINF2	1811	-0.148707	0.00185948	0.0131063	0.902059
APBA3	1812	0.338352	0.00186001	0.0131063	1.26431
CLN8	1813	0.153441	0.00186516	0.0131304	1.11222
WWC1	1814	-0.466873	0.00186554	0.0131304	0.723531
PKIG	1815	0.598969	0.00186652	0.0131304	1.51463
UBQLN2	1816	0.775534	0.00187842	0.0132069	1.71182
FUT8	1817	0.619453	0.001885	0.0132427	1.53629
MRPL15	1818	-0.446965	0.00188559	0.0132427	0.733584
PPIA	1819	-0.0872835	0.00188841	0.0132552	0.941294
PLA2G12A	1820	-0.405233	0.00189258	0.0132771	0.755114
EEF1B2	1821	-0.310051	0.00190012	0.0133227	0.806613
PJA2	1822	0.773369	0.00190194	0.0133282	1.70926
RPS8	1823	-0.342712	0.00190678	0.0133548	0.788557
DPYSL4	1824	-0.130783	0.00190952	0.0133666	0.913336
SLC26A2	1825	1.11737	0.00191519	0.013399	2.1695
EEF1A1	1826	-0.153698	0.00191924	0.0134199	0.898943
TAF7	1827	0.443308	0.00192292	0.0134384	1.35972
CD302	1828	0.562835	0.00192466	0.0134431	1.47717
ANO2	1829	-0.316042	0.00192878	0.0134645	0.80327
CDCA3	1830	-0.616752	0.00193114	0.0134736	0.652137
NR4A2	1831	0.339758	0.0019351	0.0134939	1.26554
IER2	1832	0.325969	0.00194482	0.0135543	1.25351
C2orf68	1833	0.165812	0.00195154	0.0135937	1.1218
UBE2B	1834	0.460455	0.00195838	0.0136324	1.37598
LILRA6	1835	0.121402	0.00195922	0.0136324	1.08779
TRAF3IP2	1836	0.269424	0.00196277	0.0136496	1.20533
ERP44	1837	0.380595	0.00196499	0.0136576	1.30188
DUS2	1838	-0.128249	0.00196785	0.0136627	0.914941
VAMP3	1839	-0.263623	0.00196787	0.0136627	0.832993
DAB2	1840	0.655575	0.00197635	0.0137141	1.57524
MPV17	1841	0.436097	0.00197794	0.0137177	1.35294
HMGCS1	1842	-0.820643	0.00198187	0.0137375	0.56619
NDUFC2	1843	-0.265189	0.00198528	0.0137537	0.832089
ZNF45	1844	0.550343	0.00199188	0.013781	1.46443
EBP	1845	-0.557271	0.00199367	0.013781	0.679587
HMGCR	1846	-0.64614	0.00199411	0.013781	0.638988
DSCC1	1847	0.275423	0.00199474	0.013781	1.21035
HNRNPUL2	1848	-0.546457	0.00199541	0.013781	0.684699
PRICKLE4	1849	0.195618	0.0019957	0.013781	1.14521
CAST	1850	0.466577	0.00199868	0.0137942	1.38183
NDRG1	1851	-0.470318	0.0020076	0.0138482	0.721806
CLDN4	1852	-0.629384	0.00200926	0.0138522	0.646452
ABCD3	1853	0.564304	0.00201492	0.0138837	1.47867
MKI67	1854	-0.732594	0.00201647	0.0138869	0.601821
CSTF2	1855	-0.446703	0.00201835	0.0138923	0.733718
BLVRA	1856	-0.353545	0.00202822	0.0139527	0.782658
C19orf54	1857	0.359654	0.00202971	0.0139555	1.28312
RPS6KA1	1858	-0.467306	0.00203261	0.0139679	0.723314
CCDC28A	1859	0.554224	0.00203673	0.013988	1.46838
YTHDF2	1860	-0.468446	0.00203773	0.013988	0.722742
PML	1861	0.166684	0.00204214	0.0140107	1.12248
BIK	1862	0.569403	0.00205362	0.014082	1.48391
SMAD3	1863	0.448532	0.00205676	0.0140959	1.36465
PAPSS2	1864	-0.385799	0.00206612	0.0141347	0.765355
TGFB2	1865	0.543502	0.0020663	0.0141347	1.45751
AARSD1	1866	0.402736	0.00206644	0.0141347	1.32201
CSNK1D	1867	-0.627823	0.00206706	0.0141347	0.647152
UROS	1868	-0.231384	0.0020682	0.0141347	0.851817
PACSIN3	1869	-0.39593	0.00206906	0.0141347	0.759999
C20orf27	1870	-0.344221	0.00207114	0.0141414	0.787733
USE1	1871	0.317324	0.00207591	0.0141664	1.24602
MIOS	1872	-0.347567	0.00207935	0.0141822	0.785909
ZMYND11	1873	0.294329	0.00208313	0.0142004	1.22631
EFEMP1	1874	-0.311055	0.00209172	0.0142514	0.806052
CADPS2	1875	0.629894	0.00209565	0.0142706	1.54745
TRMT1L	1876	0.494355	0.0020985	0.0142823	1.40869
TTC23	1877	0.382749	0.00209973	0.0142831	1.30382
PSMB2	1878	-0.219819	0.00210727	0.0143267	0.858673
SEPT8	1879	0.524843	0.00211164	0.0143488	1.43878
HMBS	1880	-0.319177	0.00211279	0.014349	0.801527
SH3BGRL	1881	0.627796	0.00211486	0.0143554	1.5452
PI4KA	1882	0.493648	0.00212092	0.0143875	1.408
SERPINH1	1883	-0.379291	0.00212185	0.0143875	0.768816
ATP8A1	1884	0.147588	0.00212329	0.0143897	1.10772
PCDHB13	1885	0.48293	0.00212805	0.0144143	1.39758
CTNNA1	1886	0.233548	0.0021545	0.0145857	1.17572
GOLGA2	1887	0.434888	0.00215667	0.0145926	1.35181
SNTB2	1888	0.413743	0.00215895	0.0146004	1.33214
EMC3	1889	0.45261	0.00216923	0.0146621	1.36851
VAMP2	1890	0.36566	0.00217095	0.014666	1.28847
TRPS1	1891	0.273149	0.00217634	0.0146946	1.20844
GSTO1	1892	-0.293575	0.00218087	0.0147174	0.815878
POLA2	1893	-0.249649	0.00218226	0.014719	0.841101
MYL6B	1894	0.281116	0.00219093	0.0147697	1.21513
PLA2G15	1895	0.446921	0.00220075	0.0148281	1.36313
C17orf75	1896	0.281382	0.0022021	0.0148293	1.21536
TTC1	1897	0.128739	0.00220669	0.0148461	1.09334
THOC1	1898	-0.316011	0.00220691	0.0148461	0.803288
G3BP2	1899	-0.437842	0.00221335	0.0148816	0.738238
S100A13	1900	0.495952	0.00222616	0.0149598	1.41025
BCL2L2	1901	0.651104	0.00223074	0.0149827	1.57037
BAG1	1902	0.539612	0.00223726	0.0150186	1.45358
PPA2	1903	-0.373305	0.00225419	0.0151243	0.772012
FAF2	1904	0.355458	0.00225819	0.0151367	1.27939
ABCB7	1905	-0.370781	0.00225853	0.0151367	0.773364
ATP10A	1906	-0.283803	0.0022596	0.0151367	0.821423
TSPYL5	1907	0.507891	0.0022651	0.0151656	1.42197
VCY1B	1908	-0.454942	0.00227044	0.0151933	0.72954
OVCA2	1909	0.142496	0.00227162	0.0151933	1.10381
OXCT1	1910	0.507721	0.00227744	0.0152243	1.4218
PSMG1	1911	-0.384125	0.00228486	0.0152658	0.766244
CSF1R	1912	0.521021	0.00228776	0.0152773	1.43497
PORCN	1913	0.493647	0.00229067	0.0152811	1.408
TPD52L2	1914	-0.169558	0.00229072	0.0152811	0.889115
OSER1	1915	0.655993	0.00229368	0.0152928	1.5757
WDR3	1916	0.462535	0.00229811	0.0153144	1.37796
RIN3	1917	0.356607	0.00230436	0.015348	1.28041
ACYP2	1918	0.496465	0.00230788	0.0153634	1.41075
TUBB6	1919	-0.46587	0.00231164	0.0153747	0.724034
CYB5R3	1920	0.352697	0.00231199	0.0153747	1.27695
MRPL20	1921	-0.161042	0.00233231	0.0155018	0.894379
ASMTL	1922	0.337366	0.00233483	0.0155084	1.26345
KDM6A	1923	0.501558	0.00233573	0.0155084	1.41574
METTL17	1924	0.223581	0.00233898	0.0155219	1.16763
PPP1R13L	1925	-0.52849	0.00234027	0.0155224	0.69328
HEATR6	1926	0.240236	0.00234542	0.0155416	1.18119
COCH	1927	-0.267842	0.0023456	0.0155416	0.830561
EEF2	1928	-0.285444	0.00234851	0.0155528	0.820489
DDX49	1929	0.357761	0.00235329	0.0155764	1.28144
ZNF222	1930	0.302291	0.00235803	0.0155889	1.2331
TFPI	1931	0.223982	0.00235809	0.0155889	1.16795
RBM39	1932	-0.343071	0.00235885	0.0155889	0.788361
LAPTM4A	1933	0.258323	0.00236672	0.0156329	1.19609
G0S2	1934	-0.357575	0.00237778	0.0156832	0.780475
SRSF5	1935	0.401639	0.00237788	0.0156832	1.32101
LIN7B	1936	0.478276	0.00237849	0.0156832	1.39308
PMEPA1	1937	-0.458516	0.00237926	0.0156832	0.727735
OASL	1938	0.432739	0.00238876	0.0157377	1.34979
DPP3	1939	-0.302119	0.00240476	0.0158349	0.81106
SIL1	1940	0.351549	0.00240693	0.0158411	1.27593
TTC28	1941	0.558882	0.00240956	0.0158502	1.47313
NAA10	1942	-0.449303	0.0024192	0.0159054	0.732396
ADK	1943	-0.40442	0.00242139	0.0159117	0.75554
GPN3	1944	0.38268	0.00243094	0.0159625	1.30376
LSG1	1945	0.410625	0.00243209	0.0159625	1.32926
ATXN7L3B	1946	0.337484	0.00243288	0.0159625	1.26355
TRAPPC8	1947	0.473004	0.00244588	0.0160396	1.388
WRN	1948	0.330652	0.0024537	0.0160826	1.25758
ADGRG6	1949	-1.60281	0.00246755	0.0161651	0.329235
SCO2	1950	0.324275	0.00247048	0.0161759	1.25203
KEL	1951	-0.123972	0.00247545	0.0162002	0.917658
GAA	1952	0.367931	0.00248331	0.0162433	1.2905
VRK3	1953	0.365164	0.00248913	0.016273	1.28803
C18orf8	1954	0.517432	0.00249085	0.016276	1.4314
TMED1	1955	0.487781	0.00250098	0.0163338	1.40229
ICK	1956	-0.656543	0.00250255	0.0163357	0.634397
RPP40	1957	0.333367	0.00250797	0.0163551	1.25995
TRIM23	1958	0.395008	0.00250809	0.0163551	1.31495
EIF3I	1959	-0.359634	0.00250939	0.0163552	0.779362
AKR1B1	1960	0.353956	0.00251391	0.0163763	1.27806
FAM8A1	1961	0.596877	0.00251591	0.016381	1.51244
DCPS	1962	0.574869	0.00252399	0.0164252	1.48954
COPS6	1963	-0.554	0.0025305	0.0164592	0.681129
EHBP1	1964	-0.33478	0.00253472	0.0164783	0.792905
RXRA	1965	0.780053	0.00253744	0.0164876	1.71719
SLC30A5	1966	0.892882	0.00254152	0.0164888	1.85688
DPM3	1967	0.463029	0.00254166	0.0164888	1.37843
IRF1	1968	0.711199	0.00254247	0.0164888	1.63716
CRCP	1969	-0.354524	0.0025428	0.0164888	0.782128
ATP6V0C	1970	0.220885	0.00254557	0.0164984	1.16545
RGP1	1971	0.282494	0.00254846	0.0165087	1.2163
TTLL1	1972	0.31283	0.00255411	0.0165369	1.24214
F2R	1973	-0.761114	0.002557	0.0165473	0.590041
DCAF8	1974	0.339146	0.00255901	0.0165519	1.26501
JMJD4	1975	0.278363	0.00256453	0.0165792	1.21282
RPS15	1976	0.221574	0.00256662	0.0165843	1.166
CANX	1977	0.387602	0.00257396	0.0166234	1.30822
AIMP2	1978	-0.26274	0.00257753	0.016638	0.833503
MRC2	1979	0.45051	0.00258169	0.0166564	1.36652
RNPEP	1980	0.298053	0.00258339	0.0166572	1.22948
RAD50	1981	-0.445346	0.00258502	0.0166572	0.734408
NOMO1	1982	0.618898	0.00258573	0.0166572	1.5357
SCAF11	1983	-0.820078	0.00258916	0.0166709	0.566411
TMEM243	1984	-0.332615	0.00259246	0.0166837	0.794096
ATP5D	1985	0.581423	0.00259665	0.0167023	1.49632
IFIT2	1986	0.430414	0.00259809	0.0167031	1.34762
ATP11A	1987	0.338989	0.00260167	0.0167177	1.26487
MOCOS	1988	-0.420964	0.00260439	0.0167268	0.746926
LMO4	1989	0.508819	0.00261153	0.0167587	1.42289
ARAF	1990	0.230679	0.00261214	0.0167587	1.17339
UBA52	1991	0.144146	0.00261329	0.0167587	1.10508
UBA7	1992	0.443321	0.0026147	0.0167593	1.35973
GATAD1	1993	0.23273	0.00261629	0.016761	1.17506
SF3A2	1994	0.283657	0.00263109	0.0168429	1.21728
SLC35D1	1995	0.728727	0.00263171	0.0168429	1.65718
MAP2K1	1996	-0.257256	0.00263364	0.0168468	0.836678
RAD52	1997	-0.590735	0.00263717	0.016861	0.664005
MCM3	1998	-0.120952	0.00264467	0.0168924	0.919581
ADGRF1	1999	-0.32205	0.00264474	0.0168924	0.799933
[truncated: 10,769 more rows]
