# Supplementary material for: EDIL3 promotes epithelial–mesenchymal transition and paclitaxel resistance through its interaction with integrin αVβ3 in cancer cells
Source: Cell Death Discov. 2020 Sep 16;6:86. doi: 10.1038/s41420-020-00322-x (PMC7494865; doi:10.1038/s41420-020-00322-x)
Supplement: Supplementary file 10 — Supplementary Table S3-20-0879R [file 41420_2020_322_MOESM10_ESM.xlsx]

## Sheet: Meta_DE R Analysis
Symbol	log2 FC	Pvalue	FDR	FC
ABCC1	0.7839	0	0	1.72178
ABHD14A	0.792481	0	0	1.73205
ABHD2	0.402993	0	0	1.32225
ABHD3	0.617641	0	0	1.53436
ABI1	0.460914	0	0	1.37641
ABLIM3	1.04072	0	0	2.05726
ACAT2	-0.51695	0	0	0.698848
ACO1	0.339524	0	0	1.26534
ACOT13	-0.171846	0	0	0.887706
ACSL1	-0.56693	0	0	0.675052
ACSL4	1.20746	0	0	2.3093
ACSL5	-0.203815	0	0	0.868252
ACTR1A	-0.612884	0	0	0.653888
ACVR2A	0.609997	0	0	1.52626
ACY1	0.560747	0	0	1.47503
ACYP2	-0.735893	0	0	0.600446
ADAM10	0.267348	0	0	1.20359
ADAM19	0.326316	0	0	1.25381
ADAM28	2.52893	0	0	5.77143
ADAMTS12	0.68567	0	0	1.60845
ADAT1	0.513865	0	0	1.42787
ADCY1	0.377734	0	0	1.2993
ADPGK	0.488178	0	0	1.40267
ADPRH	0.4907	0	0	1.40513
ADPRM	0.425966	0	0	1.34347
ADRB2	0.554427	0	0	1.46858
AFTPH	-0.49596	0	0	0.70909
AGER	-0.391023	0	0	0.762589
AGFG2	-0.210953	0	0	0.863966
AGR2	-1.34936	0	0	0.392465
AIP	-0.43358	0	0	0.740422
AKAP11	-1.03605	0	0	0.487662
AKR1B1	0.717562	0	0	1.6444
AKR1C2	-1.2492	0	0	0.420681
AKT3	0.928469	0	0	1.90325
ALAD	-0.202991	0	0	0.868748
ALCAM	0.452899	0	0	1.36879
ALDH2	-0.55696	0	0	0.679733
ALDH3A2	0.60471	0	0	1.52067
ALDH3B1	0.212495	0	0	1.15869
ALDH7A1	0.639813	0	0	1.55813
ALG5	-0.64017	0	0	0.641637
ALG6	-0.502549	0	0	0.705858
AMIGO2	-0.445849	0	0	0.734152
AMPD2	0.538353	0	0	1.45231
AMZ2	0.371464	0	0	1.29366
ANAPC2	-0.266321	0	0	0.831437
ANK3	-0.529845	0	0	0.692629
ANKRD10	0.936117	0	0	1.91337
ANKRD17	-0.510125	0	0	0.702162
ANP32A	0.740639	0	0	1.67092
ANTXR1	-0.343124	0	0	0.788332
ANXA3	-1.02316	0	0	0.492037
ANXA6	0.445849	0	0	1.36212
AP1M2	-1.18869	0	0	0.438702
AP2B1	0.438956	0	0	1.35562
AP2M1	0.564832	0	0	1.47922
AP3S2	0.452369	0	0	1.36829
APMAP	0.214344	0	0	1.16018
APOBEC3B	0.798818	0	0	1.73968
APOL2	0.500864	0	0	1.41506
APOLD1	-0.436986	0	0	0.738676
APOOL	-0.597163	0	0	0.661053
AREG	-1.24174	0	0	0.422863
ARFIP1	-0.538235	0	0	0.688613
ARHGAP1	-0.193401	0	0	0.874542
ARHGAP10	0.222911	0	0	1.16709
ARHGAP29	-1.16555	0	0	0.445795
ARHGDIB	-1.01411	0	0	0.495134
ARHGEF3	0.731046	0	0	1.65984
ARIH1	0.321628	0	0	1.24974
ARL2	0.639892	0	0	1.55821
ARL3	-0.646011	0	0	0.639045
ARL4C	1.12808	0	0	2.18568
ARRB1	-0.860828	0	0	0.550636
ASAH1	0.404717	0	0	1.32383
ASNA1	-0.398889	0	0	0.758442
ASNS	-2.08053	0	0	0.236428
ATF6	0.303696	0	0	1.2343
ATG12	0.458345	0	0	1.37396
ATP2C1	0.69001	0	0	1.61329
ATP5F1	0.689113	0	0	1.61229
ATP5G1	0.409832	0	0	1.32853
ATP6AP2	0.235585	0	0	1.17738
ATP6V0A4	-1.03898	0	0	0.486671
ATP6V0B	-0.427023	0	0	0.743795
ATP6V0E1	0.259448	0	0	1.19702
ATP6V1B1	-1.09197	0	0	0.46912
ATP6V1E1	0.266445	0	0	1.20284
ATP9B	0.571168	0	0	1.48573
ATRX	-0.56771	0	0	0.674687
AURKC	-0.214803	0	0	0.861664
AXL	2.21284	0	0	4.63585
AZIN1	0.1072	0	0	1.07714
B2M	0.849579	0	0	1.80197
B4GALT7	0.280072	0	0	1.21426
BABAM1	-0.41793	0	0	0.748498
BASP1	0.542595	0	0	1.45659
BAZ2B	-0.480834	0	0	0.716563
BBS4	0.371528	0	0	1.29372
BCAP31	-0.23351	0	0	0.850563
BCAS2	0.434199	0	0	1.35116
BCAT1	1.17936	0	0	2.26476
BEX1	0.991332	0	0	1.98802
BMI1	0.282705	0	0	1.21647
BMP3	-0.612894	0	0	0.653884
BMP4	0.820879	0	0	1.76648
BNIP3	-0.843838	0	0	0.557159
BRCC3	-0.43417	0	0	0.740119
BRD4	-0.264346	0	0	0.832576
BRWD1	-0.536914	0	0	0.689243
BSG	0.361392	0	0	1.28466
BTAF1	-0.36553	0	0	0.776184
BTBD1	0.354773	0	0	1.27878
BTG1	0.710874	0	0	1.6368
BTG3	-0.82284	0	0	0.565328
BTN3A2	0.310621	0	0	1.24024
BTN3A3	1.59839	0	0	3.02804
BUB3	-0.815678	0	0	0.568142
BZW2	-0.429936	0	0	0.742295
C11orf24	0.20464	0	0	1.1524
C11orf80	-0.159416	0	0	0.895387
C12orf49	-0.157218	0	0	0.896753
C14orf2	0.239607	0	0	1.18067
C16orf45	0.637163	0	0	1.55527
C19orf53	-0.271257	0	0	0.828598
C19orf66	-0.452224	0	0	0.730915
C1orf123	-0.265022	0	0	0.832186
C21orf33	-0.434965	0	0	0.739712
C21orf91	-0.700868	0	0	0.615202
C2CD2	-0.858233	0	0	0.551628
C3	2.80603	0	0	6.99358
C4BPB	-0.572186	0	0	0.672597
C5orf15	0.443206	0	0	1.35962
C5orf30	0.665634	0	0	1.58627
C6orf48	-0.347554	0	0	0.785915
C9orf3	0.70867	0	0	1.6343
CA12	1.28102	0	0	2.43011
CAB39L	-1.24169	0	0	0.422877
CADPS2	-0.51387	0	0	0.700341
CALB2	1.09772	0	0	2.14017
CALML5	-0.805204	0	0	0.572281
CAMK2D	-1.01398	0	0	0.495179
CAMK2N1	0.629618	0	0	1.54715
CAPN7	-0.291959	0	0	0.816792
CAPZA1	0.377542	0	0	1.29913
CARS	-0.56562	0	0	0.675665
CARS2	1.18134	0	0	2.26787
CASK	0.701113	0	0	1.62576
CASP1	0.809064	0	0	1.75207
CASP10	-0.850974	0	0	0.55441
CAV1	0.730348	0	0	1.65904
CAV2	-0.49741	0	0	0.708377
CBFB	-0.183692	0	0	0.880447
CBLB	0.951727	0	0	1.93419
CBLC	0.445079	0	0	1.36139
CBR1	-0.684482	0	0	0.622229
CBX5	-0.411481	0	0	0.751851
CCL22	-0.951744	0	0	0.517007
CCNA1	-1.11639	0	0	0.461248
CCND1	0.782303	0	0	1.71987
CCNE1	0.67704	0	0	1.59886
CCNH	0.534311	0	0	1.44825
CCNI	-0.488695	0	0	0.712669
CCPG1	0.593627	0	0	1.50904
CCT6B	0.185183	0	0	1.13696
CCT8	-0.473801	0	0	0.720065
CD14	-0.590306	0	0	0.664202
CD2AP	-0.657819	0	0	0.633836
CD55	0.703098	0	0	1.628
CD58	0.358834	0	0	1.28239
CD68	1.00342	0	0	2.00475
CD81	0.335247	0	0	1.26159
CD82	-0.764019	0	0	0.588854
CD9	-1.53962	0	0	0.343977
CDC20	-0.471111	0	0	0.721409
CDC37	-0.756476	0	0	0.59194
CDC42EP2	-0.538985	0	0	0.688255
CDC5L	-0.438601	0	0	0.73785
CDH11	-0.602968	0	0	0.658398
CDH2	0.889257	0	0	1.85222
CDKN1A	0.728758	0	0	1.65721
CDKN2A	0.382985	0	0	1.30404
CDKN2D	-0.31154	0	0	0.805781
CDS1	-0.33291	0	0	0.793934
CEBPD	0.866025	0	0	1.82263
CEPT1	-0.595634	0	0	0.661754
CETN2	-0.425175	0	0	0.744749
CFH	0.563643	0	0	1.478
CGRRF1	0.545599	0	0	1.45963
CHAF1A	0.404766	0	0	1.32387
CHKA	0.398551	0	0	1.31818
CHMP2B	0.702054	0	0	1.62682
CHMP4A	0.263651	0	0	1.20051
CHMP5	0.425552	0	0	1.34309
CHN1	2.04464	0	0	4.12571
CHODL	-1.06804	0	0	0.476966
CHPT1	0.968406	0	0	1.95668
CHST15	-1.40129	0	0	0.37859
CHSY1	0.484206	0	0	1.39882
CIB1	0.207492	0	0	1.15468
CIB2	0.400858	0	0	1.32029
CKAP2	-1.03439	0	0	0.488222
CKB	1.06195	0	0	2.08776
CLASP1	-0.245651	0	0	0.843435
CLCN4	0.780029	0	0	1.71717
CLDN8	-0.901716	0	0	0.53525
CLDND1	0.415488	0	0	1.33375
CLIC4	-0.560711	0	0	0.677968
CLIC5	-0.639045	0	0	0.642138
CLIP3	-0.137579	0	0	0.909043
CLIP4	1.36315	0	0	2.57247
CLN5	0.937164	0	0	1.91476
CLOCK	-0.733167	0	0	0.601582
CLSTN2	0.948219	0	0	1.92949
CLTA	-0.418371	0	0	0.748269
CLU	1.50482	0	0	2.83789
COA1	-0.412302	0	0	0.751424
COL4A1	1.24392	0	0	2.36841
COL4A2	2.07018	0	0	4.19938
COL8A1	-0.498985	0	0	0.707604
COMMD9	-0.542851	0	0	0.686413
COPS4	-0.403285	0	0	0.756135
COPZ2	-0.102065	0	0	0.931698
COQ9	0.432072	0	0	1.34917
COTL1	0.817289	0	0	1.76209
COX7B	-0.554076	0	0	0.681093
COX7C	0.139401	0	0	1.10145
CPA4	-0.573297	0	0	0.672079
CPD	0.617457	0	0	1.53417
CPE	1.8939	0	0	3.71638
CPED1	0.887467	0	0	1.84992
CPPED1	1.51149	0	0	2.85105
CPQ	0.937907	0	0	1.91575
CRABP2	-1.07819	0	0	0.473623
CREBZF	-0.356282	0	0	0.781175
CREG1	0.514011	0	0	1.42802
CRTC1	-0.388588	0	0	0.763877
CSF1	1.14019	0	0	2.2041
CSF2	-1.4063	0	0	0.377278
CSF2RA	-0.708468	0	0	0.61197
CSGALNACT1	1.55881	0	0	2.94611
CST3	0.50526	0	0	1.41938
CST6	1.44848	0	0	2.72921
CST7	2.09476	0	0	4.27156
CTGF	0.701291	0	0	1.62596
CTH	-0.800747	0	0	0.574052
CTNNAL1	2.70968	0	0	6.54176
CTPS1	-0.348479	0	0	0.785412
CTSA	0.654708	0	0	1.5743
CTSB	0.536611	0	0	1.45056
CTSC	-1.3039	0	0	0.40503
CTSZ	0.674758	0	0	1.59633
CUEDC1	0.87698	0	0	1.83653
CUEDC2	-0.451949	0	0	0.731054
CUZD1	-0.241953	0	0	0.8456
CXADR	-0.74685	0	0	0.595903
CXCL2	-0.78223	0	0	0.581467
CXorf40B	-0.347803	0	0	0.78578
CXorf57	0.476222	0	0	1.3911
CYBA	0.64548	0	0	1.56426
CYCS	-0.380298	0	0	0.768279
CYP1B1	1.58304	0	0	2.996
CYP27A1	-1.05017	0	0	0.48291
CYP39A1	-0.28298	0	0	0.821892
CYP7B1	1.40486	0	0	2.64792
DAAM1	0.469421	0	0	1.38455
DAB2	1.08694	0	0	2.12424
DAP	-0.606443	0	0	0.656814
DCAF10	-0.699643	0	0	0.615724
DCAF6	0.341892	0	0	1.26742
DCBLD2	1.04793	0	0	2.06756
DCK	0.77353	0	0	1.70945
DCTD	-0.323286	0	0	0.799247
DDAH1	-0.676996	0	0	0.625466
DDX23	-0.449269	0	0	0.732414
DDX24	0.412663	0	0	1.33114
DDX58	0.666064	0	0	1.58674
DECR1	0.470065	0	0	1.38517
DECR2	0.353618	0	0	1.27776
DENND5B	0.305814	0	0	1.23612
DGCR2	0.515864	0	0	1.42985
DHCR24	-0.534878	0	0	0.690217
DHCR7	-0.857752	0	0	0.551812
DHRS7	0.893777	0	0	1.85803
DKC1	-0.736438	0	0	0.600219
DKK1	-1.34614	0	0	0.393343
DMBT1	-0.436714	0	0	0.738816
DMD	0.2831	0	0	1.21681
DNAJA1	0.494888	0	0	1.40921
DNAJB14	-0.402573	0	0	0.756508
DNAJC15	-0.749645	0	0	0.59475
DNMBP	-0.626361	0	0	0.647808
DNMT1	-0.553891	0	0	0.68118
DOCK1	-0.553612	0	0	0.681312
DOCK9	-0.641559	0	0	0.64102
DPM1	0.401194	0	0	1.3206
DPYSL2	-0.644391	0	0	0.639763
DRAM1	0.855206	0	0	1.80902
DSC3	-0.40848	0	0	0.753417
DSG2	0.723457	0	0	1.65113
DSP	-1.03784	0	0	0.487057
DSTN	-0.373253	0	0	0.77204
DUSP1	1.38637	0	0	2.6142
DUSP10	1.55965	0	0	2.94783
DUSP12	0.524447	0	0	1.43838
DUSP5	-1.0299	0	0	0.489745
DUSP6	-0.761408	0	0	0.58992
DVL2	0.343281	0	0	1.26864
DYNLT3	0.868083	0	0	1.82524
ECHS1	-0.372295	0	0	0.772553
ECM1	0.712971	0	0	1.63918
EDIL3	7.07861	0	0	135.168
EDNRB	1.42147	0	0	2.67858
EEF1G	-0.236844	0	0	0.8486
EFHC1	-0.476014	0	0	0.718961
EFHD1	-0.715865	0	0	0.60884
EFNA5	0.258662	0	0	1.19637
EFNB1	-0.272278	0	0	0.828011
EFNB2	1.02195	0	0	2.03066
EGR1	0.775695	0	0	1.71201
EHD1	-0.86524	0	0	0.548955
EIF2D	0.537355	0	0	1.45131
EIF3A	-0.468505	0	0	0.722713
EIF3B	-0.535352	0	0	0.68999
EIF3G	-1.00112	0	0	0.499611
EIF4EBP2	-0.394583	0	0	0.760709
EIF5	0.454495	0	0	1.3703
ELF1	-0.533043	0	0	0.691095
ELL2	1.04474	0	0	2.063
ELOVL6	3.2876	0	0	9.76485
ELP3	0.453254	0	0	1.36913
EMC1	0.55939	0	0	1.47365
EMC2	0.609256	0	0	1.52547
EMC7	0.362033	0	0	1.28524
EML1	0.270714	0	0	1.2064
ENO2	0.69041	0	0	1.61374
ENOPH1	-0.474474	0	0	0.719729
ENPP1	1.6842	0	0	3.21362
ENY2	0.44945	0	0	1.36552
EPAS1	0.864632	0	0	1.82088
EPB41L4B	-0.50392	0	0	0.705188
EPHB1	0.649715	0	0	1.56886
EPHX1	0.638428	0	0	1.55663
ERAP1	0.656591	0	0	1.57635
ERCC1	0.3254	0	0	1.25301
EREG	1.26918	0	0	2.41024
ERMP1	-0.817379	0	0	0.567472
ESD	-0.70913	0	0	0.611689
ESYT1	0.65044	0	0	1.56965
ETFA	0.349422	0	0	1.27405
ETHE1	0.554526	0	0	1.46869
ETNK2	0.397157	0	0	1.31691
EVI2B	3.26323	0	0	9.60128
EXOSC8	-1.11976	0	0	0.460169
EXPH5	-1.17385	0	0	0.443236
EZR	-0.413003	0	0	0.751058
F2RL1	-1.54066	0	0	0.343727
F3	-1.52939	0	0	0.346423
FADS1	1.02	0	0	2.02792
FADS2	1.04107	0	0	2.05776
FAF2	0.261453	0	0	1.19868
FAH	1.14499	0	0	2.21145
FAM171A1	2.01603	0	0	4.04471
FAM32A	-0.564695	0	0	0.676098
FAM3C	0.546902	0	0	1.46095
FAM45A	-0.300147	0	0	0.81217
FAM49A	-0.436176	0	0	0.739091
FAM96B	0.317115	0	0	1.24584
FANCI	0.378357	0	0	1.29986
FARP1	0.578216	0	0	1.493
FASTKD5	-0.392017	0	0	0.762063
FBLN5	-1.10458	0	0	0.465039
FBP1	-1.16137	0	0	0.447087
FBXL12	-0.577894	0	0	0.669941
FBXL2	0.399753	0	0	1.31928
FBXO3	-0.801225	0	0	0.573862
FBXW4	-0.673042	0	0	0.627183
FDFT1	-0.395803	0	0	0.760066
FERMT2	0.471679	0	0	1.38672
FHL2	-0.729036	0	0	0.603307
FILIP1L	-0.356051	0	0	0.7813
FKBP11	-0.441658	0	0	0.736288
FKBP3	0.450421	0	0	1.36644
FLG	2.02937	0	0	4.08228
FLNC	-0.430277	0	0	0.742119
FLOT1	0.46484	0	0	1.38016
FMNL1	0.568459	0	0	1.48294
FMNL2	0.494774	0	0	1.4091
FOS	1.37092	0	0	2.58636
FOXN3	-0.300546	0	0	0.811945
FOXO1	0.571752	0	0	1.48633
FPR1	0.846514	0	0	1.79815
FSD1	0.54222	0	0	1.45621
FST	-1.02072	0	0	0.492872
FSTL1	-0.974111	0	0	0.509054
FUT8	1.45504	0	0	2.74165
G3BP2	-0.609773	0	0	0.6553
GAB2	-0.51412	0	0	0.70022
GABARAPL2	0.207471	0	0	1.15466
GADD45G	-0.360098	0	0	0.779111
GARS	-0.690119	0	0	0.619803
GART	-0.777375	0	0	0.583428
GAS2L1	0.39051	0	0	1.31086
GAS6	0.597427	0	0	1.51302
GBA	0.756643	0	0	1.68956
GBE1	0.665338	0	0	1.58594
GCHFR	-0.528824	0	0	0.693119
GDAP1	0.556335	0	0	1.47053
GDF15	1.25592	0	0	2.38819
GFPT2	1.594	0	0	3.01886
GFRA3	-0.209797	0	0	0.864659
GGCT	-0.562832	0	0	0.676972
GGH	0.75542	0	0	1.68812
GHITM	-0.304563	0	0	0.809687
GJA9	-0.274502	0	0	0.826736
GLB1	0.480198	0	0	1.39493
GLB1L2	-1.23243	0	0	0.425601
GLG1	0.483275	0	0	1.39791
GLOD4	0.38832	0	0	1.30887
GLRB	-1.05294	0	0	0.481984
GLT8D1	0.222505	0	0	1.16676
GM2A	0.282544	0	0	1.21634
GMDS	-0.504986	0	0	0.704667
GNA13	0.242719	0	0	1.18322
GNA14	-0.329095	0	0	0.796036
GNAI2	0.234177	0	0	1.17624
GNAL	0.917955	0	0	1.88944
GNAS	0.24315	0	0	1.18357
GNB1	0.221075	0	0	1.1656
GNG10	0.700214	0	0	1.62475
GNPDA1	1.10789	0	0	2.15531
GOLIM4	0.359648	0	0	1.28311
GOT1	-0.779237	0	0	0.582675
GPC3	0.522694	0	0	1.43664
GPNMB	0.484236	0	0	1.39884
GPR39	0.620064	0	0	1.53694
GPRC5B	-0.584952	0	0	0.666672
GPSM2	0.550716	0	0	1.46481
GRINA	0.56425	0	0	1.47862
GRK5	-1.12441	0	0	0.458688
GRSF1	-0.532736	0	0	0.691243
GSTP1	-1.91577	0	0	0.265031
GSTT2	0.601642	0	0	1.51744
GTF3A	-1.03673	0	0	0.487429
GTPBP2	-0.38068	0	0	0.768076
GULP1	1.64793	0	0	3.13384
H2AFZ	-0.272943	0	0	0.827629
H3F3A	0.362966	0	0	1.28607
HADH	-0.616548	0	0	0.65223
HBEGF	0.595083	0	0	1.51056
HEG1	0.796861	0	0	1.73732
HERC3	-0.764704	0	0	0.588574
HES1	0.956224	0	0	1.94023
HEXA	0.886526	0	0	1.84872
HEXB	0.547391	0	0	1.46144
HEY2	0.756466	0	0	1.68935
HGSNAT	0.715363	0	0	1.6419
HIST1H1C	2.71788	0	0	6.57904
HIST1H2AC	1.94556	0	0	3.85187
HIST1H2AJ	0.740694	0	0	1.67098
HIST1H2BC	1.00813	0	0	2.0113
HIST1H2BD	1.39838	0	0	2.63605
HIST1H2BF	1.72084	0	0	3.29628
HIST1H2BH	1.59545	0	0	3.02188
HIST1H2BI	1.68394	0	0	3.21305
HIST1H2BK	2.38372	0	0	5.21879
HIST2H2AA3	3.10105	0	0	8.58044
HIST2H2BE	1.18518	0	0	2.27392
HIVEP2	-0.200312	0	0	0.870362
HK2	-1.20649	0	0	0.433323
HLA-A	0.957292	0	0	1.94166
HLA-B	1.32749	0	0	2.50966
HLA-C	1.37956	0	0	2.6019
HLA-DMA	0.654326	0	0	1.57388
HLA-DMB	0.617777	0	0	1.53451
HLA-DPA1	1.45727	0	0	2.74588
HLA-DPB1	1.47209	0	0	2.77424
HLA-DRA	1.83799	0	0	3.57511
HLA-DRB5	0.32806	0	0	1.25532
HLA-E	0.983096	0	0	1.9767
HLA-F	1.62431	0	0	3.08296
HLA-G	1.29226	0	0	2.44911
HLCS	-0.587718	0	0	0.665394
HMG20B	-0.25709	0	0	0.836774
HMGB1	-0.572163	0	0	0.672608
HMGCS1	-0.909452	0	0	0.532387
HMGN1	-0.561547	0	0	0.677575
HMGXB4	0.236937	0	0	1.17849
HNRNPA0	0.382593	0	0	1.30368
HNRNPA3	0.560213	0	0	1.47449
HNRNPD	-0.480118	0	0	0.716919
HOMER3	-0.547695	0	0	0.684112
HOOK1	-0.411964	0	0	0.751599
HR	0.265706	0	0	1.20222
HRH1	0.540493	0	0	1.45447
HS6ST1	-0.752711	0	0	0.593487
HSD17B12	-0.832124	0	0	0.561702
HSD17B2	-0.82361	0	0	0.565026
HSP90AA1	0.281785	0	0	1.2157
HSPA12A	0.487081	0	0	1.40161
HSPA13	-1.24978	0	0	0.420511
HSPA14	0.379727	0	0	1.3011
HSPA4	0.63223	0	0	1.54996
HSPB11	-0.354445	0	0	0.782171
HSPE1	0.572758	0	0	1.48736
HSPH1	-0.778288	0	0	0.583058
IARS	-0.195054	0	0	0.87354
ICAM1	-0.938925	0	0	0.521621
ICK	-0.795346	0	0	0.576205
ID1	3.0272	0	0	8.15229
ID2	0.345984	0	0	1.27102
ID3	2.6983	0	0	6.49039
IDH2	0.446525	0	0	1.36275
IDH3A	0.621014	0	0	1.53796
IDH3B	-0.618605	0	0	0.6513
IER3	-0.673883	0	0	0.626817
IFI16	1.26502	0	0	2.40331
IFI30	0.363581	0	0	1.28662
IFI35	1.45716	0	0	2.74568
IFI44	1.24541	0	0	2.37086
IFI6	1.34225	0	0	2.53546
IFIH1	0.629357	0	0	1.54688
IFIT1	1.26611	0	0	2.40512
IFIT3	0.869577	0	0	1.82713
IFITM3	0.356912	0	0	1.28068
IFNAR1	-0.834667	0	0	0.560712
IFNGR2	-0.256734	0	0	0.83698
IFT20	0.360807	0	0	1.28414
IFT57	0.508978	0	0	1.42304
IGBP1	-0.676929	0	0	0.625495
IGF2BP2	0.861349	0	0	1.81674
IGFBP3	0.992471	0	0	1.98959
IGFBP6	0.766702	0	0	1.70138
IGFBP7	0.570822	0	0	1.48537
IL11	-1.29686	0	0	0.407012
IL1R1	1.35244	0	0	2.55344
IL1RN	0.360603	0	0	1.28396
IL24	-2.22391	0	0	0.21406
IL32	-0.868644	0	0	0.547661
IL6	-1.70587	0	0	0.306536
IL6ST	0.362371	0	0	1.28554
IL7R	2.15997	0	0	4.46906
ILF3	-0.669947	0	0	0.62853
IMPA1	0.710369	0	0	1.63622
ING1	0.306294	0	0	1.23653
ING3	-0.45059	0	0	0.731744
INHBA	-3.78883	0	0	0.0723516
INPP4B	-0.210475	0	0	0.864253
INSIG1	-1.24019	0	0	0.423317
INTS12	-0.473039	0	0	0.720445
IPO5	0.984022	0	0	1.97797
IRAK1	-1.06956	0	0	0.476463
IRF1	1.17244	0	0	2.25393
IRS2	0.889864	0	0	1.853
ISCU	0.467421	0	0	1.38264
ISLR	-0.432603	0	0	0.740924
ISOC1	0.617098	0	0	1.53379
ISYNA1	-0.503345	0	0	0.705469
ITGA3	0.727621	0	0	1.65591
ITGA5	0.775384	0	0	1.71165
ITGB1	0.393092	0	0	1.3132
IVNS1ABP	-0.251978	0	0	0.839744
JMJD4	0.528258	0	0	1.44219
KANSL3	-0.363192	0	0	0.777443
KCNC4	-0.808304	0	0	0.571053
KCTD12	1.29456	0	0	2.45302
KCTD14	-0.524974	0	0	0.694971
KIT	-0.570421	0	0	0.67342
KL	-0.187051	0	0	0.8784
KLF9	0.32785	0	0	1.25514
KLHDC2	0.492296	0	0	1.40668
KLRC3	0.706404	0	0	1.63173
KPNA4	0.467967	0	0	1.38316
KPTN	0.266247	0	0	1.20268
KRT18	-0.734279	0	0	0.601118
KRT7	-0.488633	0	0	0.7127
KYNU	2.30099	0	0	4.92797
L1CAM	2.38247	0	0	5.21427
LACTB2	0.537834	0	0	1.45179
LAMA3	1.21134	0	0	2.31553
LAMC1	0.732426	0	0	1.66143
LAMC2	0.881435	0	0	1.84221
LAMP1	1.23211	0	0	2.3491
LAMTOR3	-0.431191	0	0	0.741649
LAPTM4A	-0.164923	0	0	0.891976
LAPTM4B	-0.181838	0	0	0.881579
LAPTM5	0.581468	0	0	1.49637
LASP1	0.444121	0	0	1.36048
LCN2	3.08944	0	0	8.51165
LCP1	-1.04513	0	0	0.4846
LDHB	-0.646753	0	0	0.638716
LDOC1	1.52603	0	0	2.87992
LGALS1	0.643836	0	0	1.56248
LGALS3BP	0.801481	0	0	1.74289
LGR4	-0.814979	0	0	0.568417
LIFR	0.375082	0	0	1.29691
LIMA1	-1.09804	0	0	0.467151
LIMCH1	-1.8612	0	0	0.275247
LIMK1	0.313512	0	0	1.24273
LIPA	0.294596	0	0	1.22654
LMAN2L	0.561497	0	0	1.4758
LMF2	0.467034	0	0	1.38227
LOX	0.82747	0	0	1.77457
LPAR1	-1.09978	0	0	0.466587
LPL	0.368538	0	0	1.29104
LPXN	-1.02211	0	0	0.492397
LRCH4	-0.305541	0	0	0.809139
LRP12	0.632577	0	0	1.55033
LRP8	-0.347469	0	0	0.785962
LRRC14	0.308952	0	0	1.23881
LRRC41	-0.149886	0	0	0.901322
LTBP3	0.950064	0	0	1.93196
LTN1	-0.764383	0	0	0.588705
LYN	1.13124	0	0	2.19047
MAGEA1	1.20235	0	0	2.30114
MAGEC1	0.727606	0	0	1.65589
MAGEF1	0.481966	0	0	1.39665
MAGT1	-0.602812	0	0	0.658469
MALL	-0.797092	0	0	0.575508
MAMLD1	-0.762034	0	0	0.589665
MAN1B1	0.726595	0	0	1.65473
MANSC1	-0.64997	0	0	0.637293
MAOA	-0.501176	0	0	0.706531
MAP4K5	0.356047	0	0	1.27991
MAPRE2	1.31565	0	0	2.48915
2019-03-05	-0.40901	0	0	0.75314
2019-03-06	-0.394274	0	0	0.760872
MARCKS	-0.326895	0	0	0.797251
MATN2	-1.01454	0	0	0.494988
MBD5	-0.857785	0	0	0.551799
MBIP	0.423394	0	0	1.34108
MBNL2	0.640933	0	0	1.55934
MBOAT2	-0.646593	0	0	0.638787
MCAM	0.656315	0	0	1.57605
MCM3AP	-0.685756	0	0	0.62168
MCM7	-0.46223	0	0	0.725863
MCTP1	2.42331	0	0	5.36399
MCTS1	-0.528551	0	0	0.693251
ME1	0.516194	0	0	1.43018
MECOM	1.19806	0	0	2.29431
MEST	-2.43845	0	0	0.184482
MFAP3L	-0.472378	0	0	0.720776
MFSD6	-0.426761	0	0	0.74393
MGEA5	-0.478803	0	0	0.717573
MGLL	-0.749435	0	0	0.594837
MGMT	-0.324732	0	0	0.798447
MGST3	0.375122	0	0	1.29695
MICB	-0.450841	0	0	0.731616
MID2	-0.676931	0	0	0.625495
MIOS	-0.234901	0	0	0.849743
MKI67	-0.893556	0	0	0.538286
MKRN1	-0.494233	0	0	0.709939
MLF1	0.802913	0	0	1.74462
MLPH	0.403644	0	0	1.32284
MMP17	0.124812	0	0	1.09037
MMS19	-0.531032	0	0	0.69206
MOK	-0.510874	0	0	0.701797
MORC4	-0.826689	0	0	0.563822
MORF4L1	0.421746	0	0	1.33955
MORF4L2	-0.470465	0	0	0.721732
MOSPD2	0.357946	0	0	1.2816
MPC2	0.56954	0	0	1.48405
MPHOSPH6	-0.217324	0	0	0.860159
MRPS31	-0.793112	0	0	0.577098
MSMO1	-1.29209	0	0	0.408359
MT1E	-0.473789	0	0	0.720071
MTMR1	-0.444237	0	0	0.734973
MTMR12	-0.537213	0	0	0.689101
MTRF1	-0.499407	0	0	0.707398
MTUS1	0.52796	0	0	1.44189
MVP	0.695763	0	0	1.61974
MYBL1	1.18101	0	0	2.26736
MYCBP	-0.646307	0	0	0.638914
MYLK	1.13419	0	0	2.19495
MYO5A	0.408433	0	0	1.32724
MYOF	-0.374521	0	0	0.771361
N4BP2L2	-0.834438	0	0	0.560802
N6AMT1	-0.412339	0	0	0.751404
NAMPT	-0.389789	0	0	0.763241
NBN	0.779084	0	0	1.71604
NCALD	-0.547035	0	0	0.684425
NDUFA1	-0.609963	0	0	0.655213
NDUFA10	-0.356134	0	0	0.781255
NDUFA2	0.552452	0	0	1.46658
NEK9	0.442121	0	0	1.3586
NENF	0.352087	0	0	1.27641
NEO1	0.425823	0	0	1.34334
NETO2	0.446392	0	0	1.36263
NEU1	0.898327	0	0	1.8639
NFKBIB	0.342977	0	0	1.26837
NFYA	-0.511605	0	0	0.701442
NGDN	0.44068	0	0	1.35724
NGRN	0.904159	0	0	1.87145
NIP7	0.302374	0	0	1.23317
NME3	0.292301	0	0	1.22459
NNMT	-0.355889	0	0	0.781388
NOLC1	-0.438763	0	0	0.737767
NONO	-0.597609	0	0	0.660848
NOSIP	0.380978	0	0	1.30222
NOV	1.58366	0	0	2.99728
NPC2	0.519007	0	0	1.43297
NPY5R	-1.128	0	0	0.457551
NR1D2	0.371071	0	0	1.29331
NR2F2	1.42054	0	0	2.67687
NRIP1	-1.15775	0	0	0.448212
NRIP3	1.51117	0	0	2.85041
NRP1	0.843044	0	0	1.79383
NT5C2	-0.664799	0	0	0.630777
NUAK1	0.825019	0	0	1.77156
NUDT15	-0.489732	0	0	0.712157
NUDT6	-0.333307	0	0	0.793715
NUDT9	0.37283	0	0	1.29489
NUP54	-0.513903	0	0	0.700325
NXN	0.55788	0	0	1.4721
NXT2	-0.654268	0	0	0.635398
ODC1	-0.658286	0	0	0.633631
OGFRL1	0.687167	0	0	1.61012
OLFML2A	0.780231	0	0	1.71741
OPN3	1.26699	0	0	2.4066
OS9	0.508242	0	0	1.42232
OSBP	-0.399953	0	0	0.757883
OSGEPL1	0.541646	0	0	1.45563
OSGIN2	0.549223	0	0	1.4633
OTUB2	0.432648	0	0	1.34971
OTUD4	-0.492385	0	0	0.710849
OXLD1	0.318308	0	0	1.24687
P4HA1	0.468653	0	0	1.38382
P4HA2	1.0864	0	0	2.12344
PACSIN2	0.368865	0	0	1.29134
PAIP1	0.359332	0	0	1.28283
PALM2-AKAP2	-0.309915	0	0	0.806689
PALMD	-1.10683	0	0	0.464314
PANK3	0.239636	0	0	1.1807
PAPPA	1.27303	0	0	2.41668
PAPSS1	-0.483165	0	0	0.715406
PARM1	0.792937	0	0	1.7326
PARP4	-0.519019	0	0	0.697846
PARP6	0.338956	0	0	1.26484
PCID2	0.579674	0	0	1.49451
PCMT1	-0.423373	0	0	0.745679
PCNA	-0.448059	0	0	0.733029
PCNT	-0.847981	0	0	0.555562
PCYOX1	-0.460943	0	0	0.726511
PDCD4	-0.647947	0	0	0.638188
PDE8A	0.558226	0	0	1.47246
PDE8B	-0.979152	0	0	0.507278
PDE9A	-0.823169	0	0	0.565199
PDGFD	0.972917	0	0	1.96281
PDGFRL	0.300023	0	0	1.23116
PDPK1	0.645263	0	0	1.56402
PDS5A	-0.576147	0	0	0.670753
PDS5B	-0.871016	0	0	0.546762
PDXK	-0.418899	0	0	0.747995
PELI1	-0.635928	0	0	0.643527
PELO	0.624114	0	0	1.54126
PEPD	0.755715	0	0	1.68847
PEX11B	-0.543869	0	0	0.685929
PFKP	0.665724	0	0	1.58636
PFN2	0.418823	0	0	1.33684
PGD	-0.285391	0	0	0.820519
PGK1	-0.595884	0	0	0.661639
PGLYRP4	-0.581765	0	0	0.668146
PGM1	-0.673874	0	0	0.626821
PHB2	-0.757526	0	0	0.59151
PHF10	-0.498266	0	0	0.707957
PHTF2	-0.382961	0	0	0.766862
PHYH	1.51076	0	0	2.8496
PI4K2A	-0.331019	0	0	0.794975
PIAS1	0.651805	0	0	1.57113
PIGT	0.28492	0	0	1.21834
PIK3CB	-0.261453	0	0	0.834247
PIK3R2	-0.694683	0	0	0.617845
PIN1	-0.841519	0	0	0.558056
PIN4	-0.540265	0	0	0.687644
PIP5K1B	-0.422132	0	0	0.746321
PIR	1.19799	0	0	2.2942
PJA1	-0.556692	0	0	0.679859
PKM	0.307174	0	0	1.23728
PLA2G12A	-0.790372	0	0	0.578195
PLCB4	-0.833024	0	0	0.561351
PLCE1	-0.471898	0	0	0.721015
PLCH1	-0.697859	0	0	0.616486
PLEKHA1	-0.543631	0	0	0.686042
PLEKHA5	2.12082	0	0	4.34942
PLK2	0.479328	0	0	1.39409
PLSCR1	0.564433	0	0	1.47881
PMAIP1	0.507827	0	0	1.42191
PMF1	0.433445	0	0	1.35045
PMP22	0.799282	0	0	1.74023
PNKP	0.323387	0	0	1.25126
PNMA1	0.684648	0	0	1.60731
PNPLA4	0.613626	0	0	1.5301
PNRC2	-0.179883	0	0	0.882775
POLR1D	-1.75708	0	0	0.295847
POLR1E	-0.510647	0	0	0.701907
POLR2B	-0.385923	0	0	0.765289
POLR2J2	-0.451637	0	0	0.731213
POMP	-0.954834	0	0	0.515901
POP5	0.699885	0	0	1.62437
PORCN	0.725828	0	0	1.65385
POU2F3	-0.466784	0	0	0.723576
PPA1	-0.280663	0	0	0.823213
PPA2	-0.497528	0	0	0.708319
PPARG	0.538536	0	0	1.4525
PPCDC	0.510144	0	0	1.42419
PPFIBP2	-1.02533	0	0	0.491297
PPIC	0.510254	0	0	1.4243
PPM1E	-0.535521	0	0	0.689909
PPME1	-0.566137	0	0	0.675423
PPP1R3D	-0.122316	0	0	0.918712
PPP1R7	-0.30198	0	0	0.811138
PPP3CA	-0.31545	0	0	0.803601
PPP3CB	-0.321364	0	0	0.800313
PQBP1	0.232995	0	0	1.17527
PQLC2	0.273945	0	0	1.20911
PRCP	0.403089	0	0	1.32234
PRDX4	0.463575	0	0	1.37895
PRKACA	-1.03124	0	0	0.489291
PRKACB	-0.569019	0	0	0.674075
PRKCH	-0.151611	0	0	0.900245
PRKCSH	-0.382311	0	0	0.767207
PRKCZ	-0.487907	0	0	0.713059
PRLR	-0.494685	0	0	0.709716
PRODH	-0.398375	0	0	0.758712
PROS1	2.1441	0	0	4.42015
PRR13	-0.795448	0	0	0.576164
PRR4	-0.175065	0	0	0.885728
PRR5L	-0.825318	0	0	0.564358
PRRG1	0.389955	0	0	1.31035
PRRG4	-0.856515	0	0	0.552285
PRSS16	-0.561103	0	0	0.677784
PRSS2	-2.48958	0	0	0.178058
PRSS23	1.12737	0	0	2.18459
PSAP	0.519391	0	0	1.43335
PSAT1	-0.623218	0	0	0.649221
PSEN2	0.519338	0	0	1.4333
PSENEN	0.173004	0	0	1.1274
PSG1	-0.416721	0	0	0.749125
PSMA4	0.584017	0	0	1.49902
PSMA5	0.510503	0	0	1.42455
PSMB1	0.220959	0	0	1.16551
PSMB8	1.14167	0	0	2.20637
PSMB9	1.31626	0	0	2.4902
PSME1	0.522592	0	0	1.43653
PSME2	0.334325	0	0	1.26079
PSME4	-0.459594	0	0	0.727191
PSPH	-0.677904	0	0	0.625073
PTBP1	-0.221223	0	0	0.857838
PTH2R	-0.204422	0	0	0.867886
PTMS	0.528001	0	0	1.44193
PTP4A1	0.462304	0	0	1.37774
PTPN13	-0.386311	0	0	0.765083
PTPN3	-0.507711	0	0	0.703338
PTPRG	1.61934	0	0	3.07235
PTPRK	0.410655	0	0	1.32929
PTPRS	0.408765	0	0	1.32755
PTRH2	0.323584	0	0	1.25144
PUS7L	-0.36751	0	0	0.775119
PXDN	-0.684757	0	0	0.622111
QKI	-0.516108	0	0	0.699256
RAB1B	-0.402295	0	0	0.756654
RAB31	0.453611	0	0	1.36946
RAB32	-0.27547	0	0	0.826181
RAB3B	0.298826	0	0	1.23014
RAB3D	-1.42067	0	0	0.373539
RAB3GAP1	-0.541811	0	0	0.686908
RABAC1	0.549643	0	0	1.46372
RABGGTB	-0.389841	0	0	0.763214
RABL3	-0.430258	0	0	0.742129
RAC2	0.55857	0	0	1.47281
RAD17	0.248431	0	0	1.18791
RALY	0.469217	0	0	1.38436
RANBP10	0.217488	0	0	1.16271
RANBP9	-0.244865	0	0	0.843895
RAP1GDS1	-0.683034	0	0	0.622854
RAP2C	-0.844995	0	0	0.556713
RAPGEF3	-0.496465	0	0	0.708841
RASSF1	0.323908	0	0	1.25172
RASSF7	0.145285	0	0	1.10595
RBCK1	-0.676926	0	0	0.625497
RBM28	-0.468806	0	0	0.722562
RBM42	0.299549	0	0	1.23076
RBMS1	0.549389	0	0	1.46347
RBPJ	-0.793339	0	0	0.577007
RBPMS	-0.581592	0	0	0.668226
RCAN1	-1.63458	0	0	0.322065
RCBTB1	-0.879093	0	0	0.543709
RCHY1	-0.530329	0	0	0.692397
RCL1	0.599441	0	0	1.51513
RCN2	0.792107	0	0	1.7316
REPIN1	0.473604	0	0	1.38857
RFC3	-1.20741	0	0	0.433045
RGS2	0.742165	0	0	1.67268
RHOBTB3	1.96451	0	0	3.90281
RHOC	0.640514	0	0	1.55888
RHOD	-0.741717	0	0	0.598027
RIMS2	0.570872	0	0	1.48542
RING1	0.255321	0	0	1.1936
RIPK2	0.453172	0	0	1.36905
RNF113A	-0.345005	0	0	0.787305
RNF13	0.546485	0	0	1.46052
RNF130	-0.132151	0	0	0.91247
RNF187	0.59024	0	0	1.5055
RNF38	-0.878353	0	0	0.543988
RNF4	-0.36152	0	0	0.778344
RNF43	0.417674	0	0	1.33577
RNF5	-0.447731	0	0	0.733195
RNF6	-1.15325	0	0	0.449611
RPL10	-0.335841	0	0	0.792322
RPL21	-0.831603	0	0	0.561904
RPL35	-0.450491	0	0	0.731794
RPL36A	-0.674342	0	0	0.626618
RPL9	-0.391974	0	0	0.762086
RPLP1	0.393004	0	0	1.31312
RPN2	0.315061	0	0	1.24406
RPS10	-0.311102	0	0	0.806026
RPS18	-0.371996	0	0	0.772713
RPS24	-0.257098	0	0	0.83677
RPS27L	0.454714	0	0	1.37051
RPS3	-0.458464	0	0	0.727761
RPS3A	-0.499796	0	0	0.707207
RPS4X	-0.453246	0	0	0.730398
RRAGD	-0.566723	0	0	0.675149
RRM1	-0.761903	0	0	0.589718
RRP9	0.482301	0	0	1.39697
RSU1	0.508641	0	0	1.42271
RTN3	-0.4819	0	0	0.716034
S100A2	-0.890651	0	0	0.539371
S100A4	-0.43983	0	0	0.737221
SAA4	0.796805	0	0	1.73725
SACS	1.75034	0	0	3.36438
SAE1	0.399547	0	0	1.31909
SAMHD1	0.983702	0	0	1.97753
SAP18	-0.496355	0	0	0.708896
SAR1A	-0.250852	0	0	0.8404
SASH1	-0.744022	0	0	0.597072
SAT1	-0.728582	0	0	0.603497
SCAF4	-0.410052	0	0	0.752596
SCAF8	-0.559571	0	0	0.678504
SCAMP2	0.219846	0	0	1.16461
SCCPDH	0.52623	0	0	1.44016
SCD	-1.27537	0	0	0.41312
SCG2	1.36612	0	0	2.57776
SCG5	1.55744	0	0	2.9433
SCHIP1	0.635757	0	0	1.55375
SCO2	0.375155	0	0	1.29698
SCP2	-0.346136	0	0	0.786689
SDC1	-0.694139	0	0	0.618078
SDC2	1.29591	0	0	2.45531
SDCBP	0.386403	0	0	1.30713
SDHC	0.359109	0	0	1.28263
SEC11A	0.323527	0	0	1.25139
SEC14L4	0.383099	0	0	1.30414
SEC23A	0.168851	0	0	1.12416
SEC61G	-0.341011	0	0	0.789488
SELENBP1	-1.03204	0	0	0.489018
SEMA3A	0.765575	0	0	1.70005
SEMA3C	1.16985	0	0	2.24988
SEMA4A	-0.358475	0	0	0.779988
SEPT6	-0.294782	0	0	0.815195
SERINC3	0.21894	0	0	1.16388
SERPINB2	-5.39358	0	0	0.0237887
SERPINB6	0.29149	0	0	1.2239
SERPINE1	-1.44038	0	0	0.368471
SERPINE2	1.52477	0	0	2.87741
SETD4	-0.690164	0	0	0.619783
SETD6	0.196855	0	0	1.1462
SF3A2	0.404206	0	0	1.32336
SFN	-0.727048	0	0	0.604139
SFXN1	0.4106	0	0	1.32924
SGCE	0.531563	0	0	1.44549
SGK3	-0.251825	0	0	0.839833
SH2B3	0.392234	0	0	1.31242
SH3BGRL	0.848355	0	0	1.80045
SH3PXD2A	-0.497032	0	0	0.708563
SHOC2	-0.60433	0	0	0.657777
SIVA1	0.475616	0	0	1.39051
SLC11A2	-0.854144	0	0	0.553194
SLC12A7	0.789307	0	0	1.72824
SLC16A1	0.457574	0	0	1.37323
SLC16A7	-0.268327	0	0	0.830282
SLC1A3	-0.545137	0	0	0.685326
SLC1A5	-0.66557	0	0	0.63044
SLC25A15	-0.464613	0	0	0.724666
SLC25A24	0.514688	0	0	1.42869
SLC25A5	-0.675369	0	0	0.626172
SLC27A2	-0.62456	0	0	0.648618
SLC28A3	-1.46779	0	0	0.361536
SLC2A14	-0.367043	0	0	0.77537
SLC35A1	-0.423529	0	0	0.745598
SLC35F2	-0.276037	0	0	0.825857
SLC38A10	0.515315	0	0	1.42931
SLC38A2	-0.504288	0	0	0.705008
SLC39A8	-0.769903	0	0	0.586457
SLC46A3	-2.34219	0	0	0.197211
SLC6A9	-0.907036	0	0	0.53328
SLC7A1	-1.30073	0	0	0.40592
SLC7A11	-1.39215	0	0	0.380995
SLC9A6	-0.642249	0	0	0.640713
SLCO4A1	-0.875233	0	0	0.545166
SLCO4C1	0.848837	0	0	1.80105
SMAGP	-0.509881	0	0	0.70228
SMARCA2	-0.535656	0	0	0.689845
SMARCA5	-0.375742	0	0	0.770709
SMC4	-0.321708	0	0	0.800122
SMYD3	0.820464	0	0	1.76597
SNAPC1	0.715075	0	0	1.64157
SNRPB2	-0.297468	0	0	0.813679
SNTB1	-1.08398	0	0	0.471726
SNUPN	0.888055	0	0	1.85068
SNX13	-0.59827	0	0	0.660546
SNX2	0.697385	0	0	1.62156
SOCS3	1.16925	0	0	2.24895
SOX13	0.393973	0	0	1.31401
SPAG16	-0.335626	0	0	0.79244
SPATA20	0.794735	0	0	1.73476
SPATS2L	1.20114	0	0	2.29921
SPCS3	-0.507873	0	0	0.703259
SPDEF	-1.3193	0	0	0.400729
SPIN2B	0.622637	0	0	1.53969
SPINT2	-1.00985	0	0	0.496598
SPOCK2	-0.192112	0	0	0.875323
SPRY2	0.913154	0	0	1.88316
SQSTM1	0.579552	0	0	1.49439
SRP72	-0.639896	0	0	0.641759
SRPK1	-0.42695	0	0	0.743833
ST13	0.228268	0	0	1.17143
ST3GAL5	0.660861	0	0	1.58103
ST6GALNAC5	-0.937958	0	0	0.521971
STAM	0.334554	0	0	1.26099
STARD13	-0.813941	0	0	0.568826
STAT5B	0.560966	0	0	1.47526
STK10	0.679513	0	0	1.6016
STK24	0.359287	0	0	1.28279
STK38	-0.679743	0	0	0.624276
STK39	0.786986	0	0	1.72547
STX16	0.432686	0	0	1.34974
STX8	0.377648	0	0	1.29922
SUB1	-0.322075	0	0	0.799918
SUPT5H	0.523404	0	0	1.43734
SVEP1	1.3581	0	0	2.56348
SYNJ1	-0.167132	0	0	0.890611
SYNJ2BP	0.379478	0	0	1.30087
SYNPO	0.404548	0	0	1.32367
SYT1	0.802224	0	0	1.74379
TACC1	0.246569	0	0	1.18638
TAF1D	-0.891174	0	0	0.539175
TAF7L	-0.383527	0	0	0.766561
TAF9	0.445552	0	0	1.36183
TAGLN	0.496083	0	0	1.41038
TAGLN2	0.613971	0	0	1.53047
TANC2	0.587241	0	0	1.50237
TAP1	0.839533	0	0	1.78947
TAPBPL	0.956617	0	0	1.94075
TARS	-0.454789	0	0	0.729617
TBC1D1	-0.483229	0	0	0.715375
TBC1D12	-0.449496	0	0	0.732299
TBC1D22B	-0.344053	0	0	0.787825
TBCB	0.447541	0	0	1.36371
TBCC	-0.40763	0	0	0.753861
TBCE	0.42834	0	0	1.34568
TCEA2	0.596693	0	0	1.51225
TCP11L1	-0.40872	0	0	0.753292
TCTN1	0.45516	0	0	1.37093
TCTN2	0.490055	0	0	1.4045
TDP1	-0.377224	0	0	0.769917
TECR	-0.509432	0	0	0.702499
TFCP2L1	-1.1936	0	0	0.437212
TFE3	0.306937	0	0	1.23708
TFPI	0.376437	0	0	1.29813
TFPI2	1.63993	0	0	3.1165
TFPT	0.360078	0	0	1.2835
TGFB2	0.745457	0	0	1.67651
TGS1	0.337682	0	0	1.26372
TIAL1	-0.569977	0	0	0.673627
TIMM22	0.34431	0	0	1.26954
TIMP1	1.30444	0	0	2.46987
TLE1	-0.843308	0	0	0.557364
TLR1	-0.817818	0	0	0.567299
TM2D3	0.705164	0	0	1.63033
TM4SF1	-0.335724	0	0	0.792386
TMC5	0.699219	0	0	1.62363
TMED3	0.693282	0	0	1.61696
TMED9	0.483336	0	0	1.39797
TMEM110	0.33155	0	0	1.25836
TMEM187	-0.570497	0	0	0.673385
TMEM41B	-0.42403	0	0	0.745339
TMEM43	0.484216	0	0	1.39883
TMEM5	0.472742	0	0	1.38774
TMOD1	-0.902655	0	0	0.534901
TNFRSF10B	-0.35676	0	0	0.780916
TNFRSF11B	1.3718	0	0	2.58794
TNFSF10	0.965044	0	0	1.95212
TNPO1	0.379038	0	0	1.30047
TNS1	-0.531021	0	0	0.692065
TNS3	1.03941	0	0	2.05539
TOP2A	0.732183	0	0	1.66115
TP53I11	-0.65507	0	0	0.635045
TPD52L1	-0.577181	0	0	0.670272
TPGS2	0.287657	0	0	1.22066
TPI1	-0.986544	0	0	0.504685
TPP1	0.52675	0	0	1.44068
TPT1	-0.420058	0	0	0.747394
TRAF5	0.665618	0	0	1.58625
TRAF6	-0.628425	0	0	0.646882
TRAPPC10	-0.457837	0	0	0.728077
TRAPPC6A	0.356934	0	0	1.2807
TRIB2	0.893377	0	0	1.85752
TRIB3	-1.04236	0	0	0.485532
TRIL	-0.592411	0	0	0.663234
TRIM24	-0.476897	0	0	0.718522
TRIM44	-0.440357	0	0	0.736952
TRIP13	0.488701	0	0	1.40318
TSC22D1	-0.689051	0	0	0.620262
TSPAN31	0.470735	0	0	1.38582
TSPAN9	-0.842004	0	0	0.557868
TSPYL5	0.870928	0	0	1.82884
TST	0.265031	0	0	1.20166
TTC19	0.362363	0	0	1.28553
TTC39A	-1.17375	0	0	0.443268
TTC9	-0.722945	0	0	0.605859
TUBA1B	-0.302534	0	0	0.810827
TUBB2A	0.893541	0	0	1.85773
TUFT1	-0.865627	0	0	0.548808
TUSC3	0.270033	0	0	1.20584
TXNDC15	0.302542	0	0	1.23332
TXNDC5	0.434456	0	0	1.3514
TXNIP	0.340249	0	0	1.26597
TYK2	-1.02191	0	0	0.492463
U2AF1	-0.3085	0	0	0.807481
UAP1	-0.649118	0	0	0.63767
UBA6	-0.380391	0	0	0.768229
UBB	0.275694	0	0	1.21058
UBE2D3	-0.522835	0	0	0.696003
UBE2I	0.194293	0	0	1.14416
UBE2K	-0.466152	0	0	0.723893
UBE2L6	0.513389	0	0	1.4274
UBE2Z	0.280095	0	0	1.21428
UBE3C	0.454839	0	0	1.37063
UBL3	-0.893685	0	0	0.538237
UBL4A	-0.349487	0	0	0.784863
UBL5	-0.671154	0	0	0.628004
UBR2	-0.259036	0	0	0.835646
UBR7	0.398398	0	0	1.31804
UEVLD	0.48705	0	0	1.40158
UFM1	-0.196721	0	0	0.872531
UPF3A	1.24465	0	0	2.36961
UQCRC2	0.437363	0	0	1.35413
USO1	-0.406848	0	0	0.75427
USP11	0.554755	0	0	1.46892
USP16	-0.586866	0	0	0.665788
USP25	-0.478067	0	0	0.717939
UTP14A	-0.6407	0	0	0.641402
UXT	0.371242	0	0	1.29347
VAMP2	0.592864	0	0	1.50824
VAPB	0.482258	0	0	1.39693
VASH1	0.525017	0	0	1.43895
VCP	-0.524956	0	0	0.69498
VEGFA	-1.45892	0	0	0.363766
VGLL4	0.576078	0	0	1.49079
VIM	0.405927	0	0	1.32494
VKORC1	0.47628	0	0	1.39115
VLDLR	-0.980782	0	0	0.506705
VPS37B	0.315391	0	0	1.24435
WASL	-0.212791	0	0	0.862866
WBP4	-1.16922	0	0	0.444662
WDR1	-0.683899	0	0	0.622481
WDR11	-0.506616	0	0	0.703871
WDR12	0.310597	0	0	1.24022
WDR4	-0.478338	0	0	0.717804
WDR44	-0.595938	0	0	0.661614
WDR61	0.611426	0	0	1.52777
WDR77	0.456704	0	0	1.3724
WDR91	-0.408246	0	0	0.753539
WNT6	-0.329805	0	0	0.795644
WRB	-0.634963	0	0	0.643957
WWC2	3.74786	0	0	13.4344
WWOX	0.488333	0	0	1.40282
WWTR1	0.556627	0	0	1.47083
XIAP	-0.377234	0	0	0.769912
YARS	-0.407609	0	0	0.753872
YIPF1	-0.407141	0	0	0.754116
YIPF2	-0.291479	0	0	0.817064
YIPF6	-0.530442	0	0	0.692342
YOD1	-0.311923	0	0	0.805567
ZBTB11	-0.335292	0	0	0.792624
ZBTB5	-0.730251	0	0	0.602799
ZCCHC14	0.488529	0	0	1.40301
ZCCHC24	0.870238	0	0	1.82796
ZCCHC6	-0.514337	0	0	0.700115
ZDHHC6	-0.515431	0	0	0.699584
ZNF136	-0.492498	0	0	0.710793
ZNF185	-1.41028	0	0	0.37624
ZNF264	-0.420003	0	0	0.747423
ZNF3	-0.336705	0	0	0.791848
ZNF350	0.283535	0	0	1.21717
ZNF467	-0.668072	0	0	0.629347
ZNF471	-0.218948	0	0	0.859192
ZNF574	0.334361	0	0	1.26082
ZNF638	-0.413955	0	0	0.750563
ZNF76	-0.611494	0	0	0.654518
ABAT	0.569603	2.22045e-16	2.13668e-15	1.48412
BAG3	0.132845	2.22045e-16	2.13668e-15	1.09645
BMPR2	-0.361614	2.22045e-16	2.13668e-15	0.778293
DBI	-0.303146	2.22045e-16	2.13668e-15	0.810483
ERCC5	-0.287505	2.22045e-16	2.13668e-15	0.819318
EVI2A	0.535393	2.22045e-16	2.13668e-15	1.44934
FTL	0.233836	2.22045e-16	2.13668e-15	1.17596
FZD5	-0.1868	2.22045e-16	2.13668e-15	0.878553
G6PD	-0.523875	2.22045e-16	2.13668e-15	0.695501
GALC	-0.112738	2.22045e-16	2.13668e-15	0.924831
GGT1	0.435952	2.22045e-16	2.13668e-15	1.3528
HIPK3	-0.44911	2.22045e-16	2.13668e-15	0.732495
HNRNPH2	-0.483096	2.22045e-16	2.13668e-15	0.715441
ICAM2	-0.36177	2.22045e-16	2.13668e-15	0.778209
IDS	-0.355391	2.22045e-16	2.13668e-15	0.781658
INTS6	-0.591042	2.22045e-16	2.13668e-15	0.663863
LCMT2	0.360919	2.22045e-16	2.13668e-15	1.28424
LRRC59	-0.161279	2.22045e-16	2.13668e-15	0.894232
MPI	0.507412	2.22045e-16	2.13668e-15	1.4215
PDCD11	-0.379961	2.22045e-16	2.13668e-15	0.768458
PIAS2	0.215971	2.22045e-16	2.13668e-15	1.16149
POLRMT	0.498914	2.22045e-16	2.13668e-15	1.41315
PPP3R1	-0.16029	2.22045e-16	2.13668e-15	0.894845
PTPN12	-0.442549	2.22045e-16	2.13668e-15	0.735834
RAI14	-0.740264	2.22045e-16	2.13668e-15	0.59863
RHOF	-0.589367	2.22045e-16	2.13668e-15	0.664634
SLC26A4	-0.116956	2.22045e-16	2.13668e-15	0.922131
SLC30A1	1.17001	2.22045e-16	2.13668e-15	2.25014
ATP13A3	0.307483	4.44089e-16	4.23208e-15	1.23755
CCNJ	-0.455585	4.44089e-16	4.23208e-15	0.729214
CDH3	0.284041	4.44089e-16	4.23208e-15	1.2176
GNE	-0.950305	4.44089e-16	4.23208e-15	0.517523
GRB10	-0.412783	4.44089e-16	4.23208e-15	0.751173
KLC1	0.378258	4.44089e-16	4.23208e-15	1.29977
MTMR2	-0.451985	4.44089e-16	4.23208e-15	0.731036
SLC25A14	-0.0890679	4.44089e-16	4.23208e-15	0.94013
STRAP	-0.37467	4.44089e-16	4.23208e-15	0.771282
SULT1E1	-0.329165	4.44089e-16	4.23208e-15	0.795997
VAMP8	-0.544622	4.44089e-16	4.23208e-15	0.685571
WBP11	-0.422048	4.44089e-16	4.23208e-15	0.746364
BZW1	-0.179246	6.66134e-16	6.30749e-15	0.883164
DDOST	0.219964	6.66134e-16	6.30749e-15	1.1647
GTF2I	-0.534834	6.66134e-16	6.30749e-15	0.690238
PON3	-0.373332	6.66134e-16	6.30749e-15	0.771997
SLC4A8	-0.247246	6.66134e-16	6.30749e-15	0.842503
STMN1	-0.168772	6.66134e-16	6.30749e-15	0.8896
SUPT6H	0.382881	6.66134e-16	6.30749e-15	1.30394
TUBB3	0.57241	6.66134e-16	6.30749e-15	1.48701
AP1S2	0.431182	8.88178e-16	8.34986e-15	1.34834
HEXIM1	0.417448	8.88178e-16	8.34986e-15	1.33556
IFRD1	-0.47499	8.88178e-16	8.34986e-15	0.719472
MPP1	-0.636519	8.88178e-16	8.34986e-15	0.643263
NCK2	-0.392229	8.88178e-16	8.34986e-15	0.761951
NT5E	0.422207	8.88178e-16	8.34986e-15	1.33998
OAS3	0.373582	8.88178e-16	8.34986e-15	1.29557
RNF2	0.293082	8.88178e-16	8.34986e-15	1.22526
TIMP3	-0.677381	8.88178e-16	8.34986e-15	0.625299
C6orf120	0.454298	1.11022e-15	1.04043e-14	1.37012
GPS2	0.48227	1.11022e-15	1.04043e-14	1.39694
PRMT2	-0.271425	1.11022e-15	1.04043e-14	0.828501
TUBGCP3	0.797024	1.11022e-15	1.04043e-14	1.73751
AP3S1	0.272807	1.33227e-15	1.24261e-14	1.20816
DHRS9	0.330912	1.33227e-15	1.24261e-14	1.25781
LDHA	-0.269231	1.33227e-15	1.24261e-14	0.829761
PARVA	-0.206021	1.33227e-15	1.24261e-14	0.866925
PUF60	0.215676	1.33227e-15	1.24261e-14	1.16125
SLC35E1	-0.500764	1.33227e-15	1.24261e-14	0.706732
CDKN2AIP	-0.652031	1.55431e-15	1.44289e-14	0.636384
CRYBG3	0.465057	1.55431e-15	1.44289e-14	1.38037
KANK1	-0.375687	1.55431e-15	1.44289e-14	0.770739
KLHL7	-0.550974	1.55431e-15	1.44289e-14	0.682559
LRCH3	0.381997	1.55431e-15	1.44289e-14	1.30314
SLC41A3	0.350859	1.55431e-15	1.44289e-14	1.27532
DDX60	0.417242	1.77636e-15	1.64772e-14	1.33537
DEGS1	0.667741	1.9984e-15	1.8479e-14	1.58858
HIST1H2BE	0.61065	1.9984e-15	1.8479e-14	1.52695
PTER	0.43851	1.9984e-15	1.8479e-14	1.3552
SLC1A6	-0.482031	1.9984e-15	1.8479e-14	0.715969
ADTRP	0.340554	2.22045e-15	2.04682e-14	1.26624
EML4	-0.34417	2.22045e-15	2.04682e-14	0.787761
MAK16	0.372009	2.22045e-15	2.04682e-14	1.29415
NQO1	0.374643	2.22045e-15	2.04682e-14	1.29652
ABCE1	-0.589517	2.44249e-15	2.24103e-14	0.664565
CD74	0.583559	2.44249e-15	2.24103e-14	1.49854
FTH1	0.143147	2.44249e-15	2.24103e-14	1.10431
HMGB3	-0.355191	2.44249e-15	2.24103e-14	0.781766
SNAP29	0.289523	2.44249e-15	2.24103e-14	1.22224
ZNF623	0.219142	2.44249e-15	2.24103e-14	1.16404
AGA	0.278328	2.66454e-15	2.43721e-14	1.21279
SLK	-0.564356	2.66454e-15	2.43721e-14	0.676257
TMEFF1	0.255692	2.66454e-15	2.43721e-14	1.19391
TNNT1	-0.685431	2.66454e-15	2.43721e-14	0.62182
ADORA2A	0.400195	2.88658e-15	2.63014e-14	1.31969
ECHDC3	0.412704	2.88658e-15	2.63014e-14	1.33118
NTAN1	0.559307	2.88658e-15	2.63014e-14	1.47356
SEC23B	-0.311531	2.88658e-15	2.63014e-14	0.805786
SND1	-0.426757	2.88658e-15	2.63014e-14	0.743932
CERS6	0.215283	3.10862e-15	2.83028e-14	1.16093
DTX4	-0.452466	3.33067e-15	3.02779e-14	0.730792
EHF	-0.922133	3.33067e-15	3.02779e-14	0.527728
CISH	-0.359445	3.55271e-15	3.22469e-14	0.779464
MPC1	0.376343	3.55271e-15	3.22469e-14	1.29805
NOP10	0.347488	3.77476e-15	3.42098e-14	1.27234
RNF219	0.586873	3.77476e-15	3.42098e-14	1.50199
BACH1	-0.745819	4.21885e-15	3.81178e-14	0.596329
GBP2	0.930284	4.21885e-15	3.81178e-14	1.90565
MOB4	0.438831	4.21885e-15	3.81178e-14	1.35551
ZNF468	0.390395	4.21885e-15	3.81178e-14	1.31075
EEA1	-0.326291	4.66294e-15	4.20339e-14	0.797584
MAP4K4	0.860437	4.66294e-15	4.20339e-14	1.81559
MARK4	-0.293704	4.66294e-15	4.20339e-14	0.815805
MEAF6	-0.266537	4.88498e-15	4.39685e-14	0.831313
THAP1	0.326387	4.88498e-15	4.39685e-14	1.25387
CEBPB	0.348369	5.10703e-15	4.58973e-14	1.27312
PARPBP	0.576412	5.10703e-15	4.58973e-14	1.49114
IRAK4	-0.268778	5.32907e-15	4.78565e-14	0.830022
CALHM2	-0.328069	5.55112e-15	4.9775e-14	0.796602
IPO7	-0.38096	5.55112e-15	4.9775e-14	0.767926
CBX6	0.518285	5.77316e-15	5.16486e-14	1.43225
NPC1	0.429656	5.77316e-15	5.16486e-14	1.34691
PSMA6	0.260788	5.77316e-15	5.16486e-14	1.19813
CAMK2G	-0.249743	5.9952e-15	5.35541e-14	0.841046
FNTA	0.56402	5.9952e-15	5.35541e-14	1.47838
TRIP12	-0.383531	6.21725e-15	5.54957e-14	0.766559
C11orf68	0.276848	6.66134e-15	5.93255e-14	1.21155
COIL	0.389123	6.66134e-15	5.93255e-14	1.3096
KIFAP3	0.400832	6.66134e-15	5.93255e-14	1.32027
CDK5R1	-0.30724	6.88338e-15	6.1165e-14	0.808186
SNX4	0.406568	6.88338e-15	6.1165e-14	1.32553
TULP4	-0.505518	6.88338e-15	6.1165e-14	0.704407
ACSS3	0.679315	7.10543e-15	6.30907e-14	1.60138
GTF2F2	-0.539355	7.77156e-15	6.8799e-14	0.688079
HLA-DQB1	0.392228	7.77156e-15	6.8799e-14	1.31242
PAICS	-0.454501	7.77156e-15	6.8799e-14	0.729763
SMARCA1	-0.570059	7.77156e-15	6.8799e-14	0.673589
MRPS11	0.568444	7.99361e-15	7.06589e-14	1.48292
WDR73	0.495381	7.99361e-15	7.06589e-14	1.40969
MAN2B2	0.488753	8.21565e-15	7.25134e-14	1.40323
NDUFS3	-0.263542	8.21565e-15	7.25134e-14	0.83304
RAD51D	0.145968	8.88178e-15	7.83344e-14	1.10647
CDK8	-0.903048	9.32587e-15	8.20677e-14	0.534756
COX5A	0.268067	9.32587e-15	8.20677e-14	1.20419
HIST1H2AG	0.360518	9.32587e-15	8.20677e-14	1.28389
CYP24A1	-1.12344	9.54792e-15	8.39593e-14	0.458997
CDK4	0.562494	9.76996e-15	8.5848e-14	1.47682
TLR7	-0.189813	9.99201e-15	8.7734e-14	0.876719
RGCC	-0.558135	1.04361e-14	9.15653e-14	0.679179
MIPEP	-0.453681	1.11022e-14	9.73378e-14	0.730178
SEMA4F	0.247405	1.13243e-14	9.9211e-14	1.18707
NDUFA3	0.324064	1.22125e-14	1.06834e-13	1.25185
PDP1	0.327598	1.22125e-14	1.06834e-13	1.25492
GLRX2	0.368231	1.26565e-14	1.10556e-13	1.29077
PDGFC	-0.265021	1.26565e-14	1.10556e-13	0.832187
TLR6	-0.48965	1.28786e-14	1.12412e-13	0.712198
OSBPL1A	0.539216	1.31006e-14	1.14266e-13	1.45318
TCF7L2	-0.406331	1.33227e-14	1.16117e-13	0.75454
PXN	0.57738	1.35447e-14	1.17966e-13	1.49214
MIF	0.236534	1.37668e-14	1.19811e-13	1.17816
EBAG9	0.55623	1.39888e-14	1.21565e-13	1.47042
HRASLS	-0.18939	1.39888e-14	1.21565e-13	0.876977
LGMN	0.436963	1.42109e-14	1.23404e-13	1.35375
ZCCHC10	0.272862	1.4877e-14	1.29094e-13	1.2082
IRF9	0.391753	1.5099e-14	1.30925e-13	1.31199
CHMP3	-0.372291	1.55431e-14	1.34578e-13	0.772555
ENOX1	-0.357167	1.55431e-14	1.34578e-13	0.780696
SLC39A7	-0.477725	1.57652e-14	1.36401e-13	0.718109
TMA16	-0.387579	1.59872e-14	1.38221e-13	0.764411
PFKL	-0.556745	1.64313e-14	1.41957e-13	0.679834
ERCC2	0.462572	1.73195e-14	1.49521e-13	1.378
PSMB10	0.524181	1.75415e-14	1.51328e-13	1.43812
WIPI1	0.793455	1.79856e-14	1.55046e-13	1.73322
PABPN1	0.249774	1.82077e-14	1.56846e-13	1.18902
LY6D	-0.552079	1.86517e-14	1.60554e-13	0.682037
JMJD6	0.341717	1.93179e-14	1.66047e-13	1.26726
RAB5A	0.289042	1.93179e-14	1.66047e-13	1.22183
THBS1	-0.657755	2.15383e-14	1.84998e-13	0.633864
TSTD2	-0.356817	2.17604e-14	1.8677e-13	0.780886
ALG13	-0.455576	2.22045e-14	1.90306e-13	0.729219
EDAR	-0.648127	2.22045e-14	1.90306e-13	0.638108
CELSR1	0.272214	2.24265e-14	1.9207e-13	1.20766
GNL3	0.265928	2.28706e-14	1.95731e-13	1.20241
CHUK	-0.477171	2.5091e-14	2.14424e-13	0.718385
TNFAIP8	0.57718	2.5091e-14	2.14424e-13	1.49193
MORC3	-0.354875	2.57572e-14	2.19958e-13	0.781937
ADAMTSL3	0.20853	2.90878e-14	2.48043e-13	1.15551
FUCA1	0.464971	2.90878e-14	2.48043e-13	1.38029
PHF11	-0.756415	2.93099e-14	2.49757e-13	0.591966
PIKFYVE	-0.455357	3.04201e-14	2.59031e-13	0.72933
CD59	-0.575661	3.13083e-14	2.66402e-13	0.670979
RNF34	0.338546	3.15303e-14	2.68098e-13	1.26448
GMCL1	-0.684227	3.17524e-14	2.69599e-13	0.622339
SP110	0.403679	3.17524e-14	2.69599e-13	1.32288
CAST	0.313325	3.21965e-14	2.73174e-13	1.24257
SSRP1	-0.294835	3.33067e-14	2.82391e-13	0.815166
APOBEC3F	0.268307	3.37508e-14	2.85951e-13	1.20439
RNFT2	-0.363956	3.39728e-14	2.87627e-13	0.777031
ERBB2	-0.473482	3.44169e-14	2.91178e-13	0.720224
LARP7	-0.483499	3.4861e-14	2.94725e-13	0.715241
CAP1	-0.181404	3.55271e-14	3.00142e-13	0.881844
CNKSR2	0.312235	3.66374e-14	3.09301e-13	1.24163
INPP5A	-0.456229	3.73035e-14	3.147e-13	0.728889
NFIL3	0.448877	3.79696e-14	3.20092e-13	1.36498
ARHGAP32	-0.394853	4.17444e-14	3.51663e-13	0.760567
GALNS	0.560276	4.21885e-14	3.55151e-13	1.47455
POGLUT1	0.639508	4.37428e-14	3.67974e-13	1.5578
MEF2A	0.548218	4.41869e-14	3.71182e-13	1.46228
RIF1	-0.207858	4.41869e-14	3.71182e-13	0.865822
PHGDH	0.302256	4.4853e-14	3.76511e-13	1.23307
KIAA0930	0.511864	4.61853e-14	3.8742e-13	1.42589
ADAMTS1	-0.68333	4.79616e-14	4.02035e-13	0.622726
SLC38A6	0.395139	4.81837e-14	4.03611e-13	1.31507
ATP11B	0.130088	5.10703e-14	4.27488e-13	1.09436
LCMT1	0.267853	5.30687e-14	4.43902e-13	1.20401
USP12	-0.835148	5.41789e-14	4.52868e-13	0.560525
SAMSN1	-0.338027	5.52891e-14	4.61822e-13	0.791122
PSD3	0.797072	5.63993e-14	4.70763e-13	1.73757
NMB	0.445943	5.68434e-14	4.74136e-13	1.3622
IL1A	-0.423581	5.77316e-14	4.81205e-13	0.745571
GPLD1	-0.435165	5.79536e-14	4.82716e-13	0.739609
KTN1	0.336771	5.92859e-14	4.93466e-13	1.26293
NDRG2	-0.678841	5.9508e-14	4.94966e-13	0.624667
PLAUR	0.389042	6.06182e-14	5.03846e-13	1.30952
SEC24B	-0.441446	6.26166e-14	5.20091e-13	0.736396
CREB1	-0.270375	6.28386e-14	5.21569e-13	0.829104
PYGB	-0.512124	6.90559e-14	5.72772e-13	0.701189
UCKL1	0.300874	6.92779e-14	5.74211e-13	1.23189
PDLIM1	-0.441275	7.08322e-14	5.86683e-13	0.736483
MTM1	-0.164528	7.10543e-14	5.88111e-13	0.892221
ATP5A1	0.225104	7.39409e-14	6.11575e-13	1.16886
PSEN1	0.150409	7.43849e-14	6.14819e-13	1.10988
DNAH7	-0.110124	7.4829e-14	6.18058e-13	0.926508
DIO2	0.428358	7.50511e-14	6.19028e-13	1.3457
MED12	-0.582223	7.50511e-14	6.19028e-13	0.667934
BTBD3	-0.795617	7.68274e-14	6.33238e-13	0.576097
ABLIM1	-0.606903	7.79377e-14	6.41942e-13	0.656605
NSUN7	-0.424475	8.32667e-14	6.85358e-13	0.74511
SPANXC	-0.68725	8.34888e-14	6.86708e-13	0.621036
TRIM25	0.31144	8.50431e-14	6.99007e-13	1.24095
FDPS	-0.253864	8.9706e-14	7.36822e-13	0.838647
TM9SF4	0.313108	9.03722e-14	7.41779e-13	1.24238
TTPAL	0.371561	9.17044e-14	7.52192e-13	1.29375
SEPT7	-0.302324	9.21485e-14	7.55311e-13	0.810945
MAPRE1	0.2651	9.41469e-14	7.71158e-13	1.20172
KLF2	0.364758	9.4813e-14	7.76077e-13	1.28767
TRPV6	-0.689431	9.76996e-14	7.99152e-13	0.620098
MRPS33	-0.212849	9.99201e-14	8.1675e-13	0.862831
RARRES1	-0.407393	1.00142e-13	8.18e-13	0.753985
ZFAND6	0.454193	1.05471e-13	8.60936e-13	1.37002
TTC1	0.176194	1.0969e-13	8.94756e-13	1.1299
NPPB	-0.457672	1.15463e-13	9.412e-13	0.72816
API5	-0.305547	1.19016e-13	9.69492e-13	0.809135
VCAN	-0.463874	1.19682e-13	9.74248e-13	0.725037
KAT2A	0.377064	1.30562e-13	1.06209e-12	1.2987
TRAK2	0.298791	1.32117e-13	1.07399e-12	1.23011
SYNM	0.621811	1.33893e-13	1.08768e-12	1.53881
UBIAD1	0.366932	1.35447e-13	1.09956e-12	1.28961
TP53I3	0.620118	1.38334e-13	1.12222e-12	1.537
KIF3B	0.261169	1.42775e-13	1.15745e-12	1.19845
PITRM1	0.425877	1.45217e-13	1.17645e-12	1.34339
CDCA8	-0.37429	1.48548e-13	1.20261e-12	0.771485
ATP5J2	-0.319025	1.58762e-13	1.28442e-12	0.801611
MET	0.370348	1.61648e-13	1.30688e-12	1.29266
USP46	-0.438059	1.65867e-13	1.34007e-12	0.738127
MERTK	-0.313397	1.72529e-13	1.39294e-12	0.804745
CDR2L	0.430611	1.76081e-13	1.42065e-12	1.3478
RABGAP1L	-0.398459	1.98508e-13	1.6005e-12	0.758668
KLHDC10	-0.600783	1.98952e-13	1.60299e-12	0.659396
POLE	0.381247	1.9984e-13	1.60905e-12	1.30247
DCP2	-0.490473	2.00506e-13	1.61332e-12	0.711792
EDEM1	0.25453	2.02283e-13	1.62651e-12	1.19295
CLIC3	-0.241901	2.17382e-13	1.74554e-12	0.84563
KLHDC4	0.196251	2.17382e-13	1.74554e-12	1.14572
RAD52	-0.321936	2.21823e-13	1.77999e-12	0.799996
MXI1	-0.329504	2.32481e-13	1.86426e-12	0.79581
KRT19	-0.303262	2.36255e-13	1.89324e-12	0.810418
NPTN	0.458766	2.36478e-13	1.89374e-12	1.37437
TGM1	-0.306494	2.3781e-13	1.90312e-12	0.808604
CDC25A	-0.386345	2.44471e-13	1.95511e-12	0.765065
FUBP1	-0.326559	2.58682e-13	2.06736e-12	0.797436
KNTC1	0.52125	2.62013e-13	2.09257e-12	1.4352
PIGV	0.343331	2.71116e-13	2.16381e-12	1.26868
LSS	-0.702272	2.77112e-13	2.21017e-12	0.614604
MINK1	0.262499	2.77334e-13	2.21045e-12	1.19955
SPAG8	-0.103174	3.01759e-13	2.40351e-12	0.930983
LIG4	-0.23434	3.05977e-13	2.43547e-12	0.850074
EBNA1BP2	-0.333677	3.08864e-13	2.4568e-12	0.793512
SLC22A4	0.318922	3.18634e-13	2.53281e-12	1.2474
GCNT1	0.636846	3.18856e-13	2.53287e-12	1.55493
IL20RA	-0.335485	3.20854e-13	2.54704e-12	0.792518
MRPS35	-0.377832	3.27294e-13	2.59641e-12	0.769593
PDZD2	-0.801473	3.33067e-13	2.64044e-12	0.573763
FAM76A	0.262158	3.35065e-13	2.65451e-12	1.19927
RAB8B	0.504431	3.38396e-13	2.6791e-12	1.41856
PDIA3	0.298217	3.61711e-13	2.86177e-12	1.22962
ST8SIA1	-0.422896	3.63265e-13	2.87215e-12	0.745926
RPS6KB2	-0.313439	3.82805e-13	3.02462e-12	0.804721
REST	-0.411331	3.9635e-13	3.12955e-12	0.751929
FOXP1	-0.391508	3.97904e-13	3.13973e-12	0.762333
MAPK1	0.283352	4.09672e-13	3.23043e-12	1.21702
CLDN3	-0.328688	4.32321e-13	3.40676e-12	0.79626
ZNF222	0.359054	4.38538e-13	3.45345e-12	1.28258
PEX12	0.484716	4.47642e-13	3.5228e-12	1.39931
TFRC	0.243624	4.50306e-13	3.54141e-12	1.18396
AP1AR	-0.338853	4.68514e-13	3.68216e-12	0.79067
SMAD5	0.428256	4.71179e-13	3.70064e-12	1.34561
PDSS2	-0.301372	4.92273e-13	3.86375e-12	0.81148
EIF1B	0.453602	4.94715e-13	3.88035e-12	1.36946
SKP1	0.408361	5.02709e-13	3.94044e-12	1.32718
ABCC2	0.349984	5.04929e-13	3.95522e-12	1.27455
CRYAB	-0.543116	5.13367e-13	4.01866e-12	0.686287
ABCB7	-0.416104	5.38236e-13	4.21055e-12	0.749446
ACAT1	0.242641	5.54889e-13	4.33796e-12	1.18316
APOL1	0.549573	5.9952e-13	4.68378e-12	1.46365
IRX5	0.434919	6.15286e-13	4.80377e-12	1.35184
LHB	0.300817	6.29941e-13	4.91495e-12	1.23184
ACOT7	0.347714	6.43041e-13	5.01386e-12	1.27254
FKBP2	-0.256615	6.72795e-13	5.2424e-12	0.83705
TCTN3	-0.278739	6.94333e-13	5.40667e-12	0.824311
PDE4B	0.349469	6.98552e-13	5.43594e-12	1.27409
CTC1	0.403641	7.11875e-13	5.53597e-12	1.32284
PSMB4	0.222684	7.28084e-13	5.65831e-12	1.1669
LARS2	0.474483	7.29417e-13	5.66494e-12	1.38942
PI15	0.129682	7.34302e-13	5.69914e-12	1.09405
C11orf49	-0.325883	7.71383e-13	5.98302e-12	0.79781
APH1B	0.4259	7.73159e-13	5.99287e-12	1.34341
RAPGEF2	-0.614057	7.77822e-13	6.02507e-12	0.653357
FBXO9	-0.520727	7.79155e-13	6.03144e-12	0.697021
CRELD2	0.236113	7.93587e-13	6.13915e-12	1.17781
PDIA4	-0.296598	8.07798e-13	6.245e-12	0.81417
SDC3	0.625664	8.22231e-13	6.35243e-12	1.54292
PPOX	0.20949	8.33333e-13	6.43401e-12	1.15628
WDR48	0.400789	8.42881e-13	6.50348e-12	1.32023
PCDH1	-0.327358	9.03722e-13	6.96837e-12	0.796995
MIS12	0.32841	9.09273e-13	7.00661e-12	1.25563
TOM1L1	0.205631	9.14158e-13	7.03967e-12	1.15319
ARHGEF6	-0.451501	9.26814e-13	7.13249e-12	0.731282
NEBL	-0.278888	9.4702e-13	7.28326e-12	0.824226
ZNF330	-0.450188	9.92761e-13	7.63008e-12	0.731947
QSER1	-0.397707	1.06515e-12	8.18111e-12	0.759064
CHRM3	0.255258	1.08935e-12	8.36158e-12	1.19355
GRN	0.556448	1.13043e-12	8.67126e-12	1.47064
RHBDF2	0.523326	1.13509e-12	8.70139e-12	1.43727
AGPAT5	0.425062	1.1926e-12	9.13633e-12	1.34263
SRPX	-0.564232	1.23013e-12	9.41771e-12	0.676316
UGP2	-0.474957	1.24123e-12	9.49657e-12	0.719488
FZD6	0.519852	1.29075e-12	9.86903e-12	1.43381
SCN8A	0.467418	1.29163e-12	9.86945e-12	1.38263
MRPL16	-0.509497	1.30829e-12	9.99025e-12	0.702467
C1orf115	-0.564539	1.32583e-12	1.01177e-11	0.676171
PRKAR1A	0.422616	1.33582e-12	1.01874e-11	1.34036
SYN3	-0.214	1.46994e-12	1.12029e-11	0.862143
RPS27A	-0.145358	1.48237e-12	1.12904e-11	0.904155
MGAT4B	0.486333	1.49325e-12	1.1366e-11	1.40088
COX5B	0.390318	1.53277e-12	1.16593e-11	1.31068
HEATR6	0.291576	1.55054e-12	1.17869e-11	1.22398
EMP1	-0.348083	1.57208e-12	1.19429e-11	0.785627
NPTXR	0.477812	1.62825e-12	1.23618e-11	1.39263
PLEK2	-0.316105	1.71485e-12	1.30109e-11	0.803236
NIPBL	-0.408895	1.75548e-12	1.33106e-11	0.7532
CREBL2	-0.294123	1.78879e-12	1.35545e-11	0.815568
NPLOC4	0.307587	1.81166e-12	1.3719e-11	1.23764
VWA8	-0.555723	1.92513e-12	1.45689e-11	0.680316
ITFG1	0.394412	1.92646e-12	1.45697e-11	1.31441
FANCE	-0.566922	1.94311e-12	1.46863e-11	0.675056
ARF4	0.195893	2.10454e-12	1.58962e-11	1.14543
SNRPA1	0.330779	2.13407e-12	1.6109e-11	1.25769
LZTR1	0.404302	2.14828e-12	1.62059e-11	1.32345
RRAS	0.470063	2.20624e-12	1.66325e-11	1.38517
MLST8	0.378893	2.2824e-12	1.71957e-11	1.30034
TUBA1A	-0.52413	2.28528e-12	1.72065e-11	0.695378
KXD1	-0.296287	2.28706e-12	1.72089e-11	0.814345
METTL1	0.408705	2.42162e-12	1.82098e-11	1.32749
EIF4A1	0.123025	2.45093e-12	1.84185e-11	1.08902
IFT52	0.557035	2.4698e-12	1.85486e-11	1.47124
PRKCA	1.13593	2.49356e-12	1.87151e-11	2.19761
MYO6	-0.292314	2.50489e-12	1.87882e-11	0.816591
ABCB1	0.228993	2.62945e-12	1.97101e-11	1.17202
CPOX	0.476254	2.63145e-12	1.97126e-11	1.39113
NPR3	-0.490002	2.67542e-12	2.00292e-11	0.712024
CSNK1E	0.37372	2.70739e-12	2.02558e-11	1.29569
BOLA2	0.261001	2.73692e-12	2.04638e-11	1.19831
GCC2	-0.255568	2.76001e-12	2.06234e-11	0.837657
LYRM2	0.475926	2.81863e-12	2.10482e-11	1.39081
KIF16B	-0.237951	2.96163e-12	2.21021e-11	0.847949
GUF1	-0.410537	3.04357e-12	2.26992e-11	0.752343
FSTL4	0.269822	3.13349e-12	2.33552e-11	1.20566
CENPE	-0.668414	3.19988e-12	2.3825e-11	0.629198
RPL26L1	0.221304	3.20055e-12	2.3825e-11	1.16579
MYO5C	-0.487687	3.32046e-12	2.4702e-11	0.713168
SOCS2	-0.553542	3.37974e-12	2.51273e-11	0.681345
EFHD2	0.33133	3.41438e-12	2.53689e-11	1.25817
NAA15	-0.39856	3.47167e-12	2.57783e-11	0.758615
SNX5	-0.264617	3.47611e-12	2.57951e-11	0.83242
BMP2K	-0.269082	3.55271e-12	2.63471e-11	0.829848
TMEM158	0.710139	3.60578e-12	2.67239e-11	1.63596
DIAPH1	0.339441	3.62399e-12	2.6842e-11	1.26527
PABPC4	-0.35638	3.93663e-12	2.91394e-11	0.781122
PLA2R1	-0.35505	3.98015e-12	2.94297e-11	0.781842
HMGA2	0.894579	3.98082e-12	2.94297e-11	1.85907
JAG2	0.595737	4.25637e-12	3.14472e-11	1.51124
MT1H	-0.287661	4.29501e-12	3.17129e-11	0.819229
BNIP3L	0.332344	4.38649e-12	3.23681e-11	1.25906
ARPC1A	-0.420688	4.46398e-12	3.29195e-11	0.747068
P4HTM	0.192714	4.46887e-12	3.29292e-11	1.14291
TMEM45A	-1.15417	4.47087e-12	3.29292e-11	0.449325
UGGT2	0.379122	4.78639e-12	3.52312e-11	1.30055
ENOSF1	-0.201688	5.07816e-12	3.73556e-11	0.869532
ZNF7	0.271679	5.08948e-12	3.74156e-11	1.20721
BSDC1	-0.201888	5.15055e-12	3.7841e-11	0.869412
CDK5RAP1	0.294375	5.16809e-12	3.79463e-11	1.22635
PLCB1	0.124387	5.20428e-12	3.81884e-11	1.09004
SP100	0.457698	5.22404e-12	3.83097e-11	1.37335
KIF2C	-0.461297	5.24447e-12	3.84356e-11	0.726333
RNPEP	0.240347	5.27445e-12	3.86314e-11	1.18128
TPMT	-0.371671	5.41056e-12	3.96038e-11	0.772887
TBC1D5	0.240935	5.46496e-12	3.99773e-11	1.18176
WTAP	-0.232331	5.54445e-12	4.05338e-11	0.851258
VAMP7	-0.402413	5.63105e-12	4.11414e-11	0.756592
HMGB2	-0.516339	5.68212e-12	4.14634e-11	0.699144
XPNPEP1	-0.346957	5.68212e-12	4.14634e-11	0.786241
RPL5	-0.0967325	5.78737e-12	4.22054e-11	0.935149
MTCH1	-0.293961	6.04583e-12	4.40631e-11	0.81566
KCTD20	-0.664197	6.0969e-12	4.44079e-11	0.63104
CLUAP1	0.625183	6.15286e-12	4.47879e-11	1.54241
RGS10	-0.433328	6.27431e-12	4.5644e-11	0.740551
SLC9A3R1	-0.120505	6.28564e-12	4.56983e-11	0.919866
RAB14	0.34631	6.3427e-12	4.60849e-11	1.27131
PRR16	0.106374	6.49569e-12	4.71675e-11	1.07652
LYPLA2	-0.229039	6.53921e-12	4.74544e-11	0.853203
RPL31	-0.651707	6.68909e-12	4.85123e-11	0.636527
BRCA2	-0.553038	6.7697e-12	4.90668e-11	0.681583
SLC2A9	0.242027	6.86118e-12	4.96995e-11	1.18265
MTF1	-0.253742	6.88849e-12	4.98668e-11	0.838718
TIMM8A	-0.406914	6.96909e-12	5.04194e-11	0.754235
SPAG9	0.422064	7.13496e-12	5.15879e-11	1.33984
FEM1B	0.29267	7.2049e-12	5.20618e-11	1.2249
MTHFD2	-0.207798	7.91678e-12	5.71708e-11	0.865858
PODXL	-0.525417	8.20211e-12	5.91952e-11	0.694758
SECTM1	-0.371687	8.29425e-12	5.98238e-11	0.772878
RPS8	-0.318051	8.58424e-12	6.18777e-11	0.802153
NFE2L1	0.241501	8.61466e-12	6.20591e-11	1.18222
CLEC7A	-0.532921	8.63265e-12	6.21509e-11	0.691154
TBC1D2	0.665871	8.76721e-12	6.30813e-11	1.58653
LARP4B	-0.285579	9.14824e-12	6.57828e-11	0.820412
ADD1	-0.38139	9.25748e-12	6.6528e-11	0.767698
SLC2A3	-0.327144	9.45111e-12	6.78782e-11	0.797113
TMEM168	-0.432993	9.69225e-12	6.95679e-11	0.740723
PWP2	-0.356539	1.02194e-11	7.3307e-11	0.781036
F8A1	-0.413732	1.02618e-11	7.35667e-11	0.750679
PLA2G4C	0.569236	1.02935e-11	7.37496e-11	1.48374
IER5	0.24985	1.03089e-11	7.38147e-11	1.18908
UGT8	0.308435	1.03346e-11	7.39544e-11	1.23836
JARID2	-0.475777	1.04332e-11	7.46148e-11	0.719079
NAA16	-0.751437	1.05336e-11	7.52871e-11	0.594012
TSC1	-0.273989	1.0651e-11	7.60807e-11	0.82703
PLOD1	0.409774	1.08622e-11	7.75422e-11	1.32848
SLC25A11	0.496721	1.09899e-11	7.84064e-11	1.411
HS2ST1	0.224756	1.14377e-11	8.15525e-11	1.16858
UBE2D1	0.362348	1.21656e-11	8.669e-11	1.28552
ELP5	0.598859	1.21965e-11	8.68576e-11	1.51452
PPP1R2	0.214111	1.22609e-11	8.72144e-11	1.15999
MYNN	0.257985	1.22613e-11	8.72144e-11	1.19581
KCMF1	-0.218286	1.2305e-11	8.7473e-11	0.859586
PPIF	-0.390189	1.25542e-11	8.91904e-11	0.76303
OGFR	0.341226	1.26057e-11	8.94601e-11	1.26683
CYP51A1	-0.597823	1.26072e-11	8.94601e-11	0.66075
TCTA	0.326003	1.32554e-11	9.40029e-11	1.25354
PARP2	0.315675	1.38209e-11	9.79549e-11	1.24459
GALNT3	0.205757	1.39129e-11	9.85474e-11	1.15329
COG5	-0.464076	1.44371e-11	1.022e-10	0.724935
KPNA3	-0.572729	1.46458e-11	1.03613e-10	0.672344
NKX3-1	0.561796	1.46543e-11	1.03613e-10	1.47611
PFDN2	0.183086	1.47686e-11	1.04359e-10	1.13531
C1orf109	-0.228434	1.49283e-11	1.05424e-10	0.853561
TMED5	-0.223251	1.50371e-11	1.06129e-10	0.856633
YBX2	-0.464665	1.54401e-11	1.08909e-10	0.724639
RGS14	0.0611138	1.57447e-11	1.10992e-10	1.04327
UBAP2	-0.30191	1.59353e-11	1.12268e-10	0.811178
BAMBI	0.378836	1.60725e-11	1.13167e-10	1.30029
C12orf29	0.361978	1.63713e-11	1.15203e-10	1.28519
TSPAN13	-0.278221	1.67615e-11	1.17878e-10	0.824607
NR2C1	0.327492	1.81195e-11	1.27353e-10	1.25483
NUFIP1	-0.491618	1.83873e-11	1.29158e-10	0.711227
TPP2	0.378141	1.9134e-11	1.34324e-10	1.29967
DCUN1D2	-0.243189	1.9267e-11	1.35178e-10	0.844876
TACC2	-0.620038	1.99689e-11	1.40019e-10	0.650654
LARP6	0.419993	2.05169e-11	1.43705e-10	1.33792
UBE2D2	0.217079	2.05189e-11	1.43705e-10	1.16238
CCT6A	-0.196585	2.0997e-11	1.46966e-10	0.872614
DPYD	0.602529	2.16813e-11	1.51667e-10	1.51838
TM2D1	-0.431371	2.17393e-11	1.51982e-10	0.741557
BCL2	-0.360176	2.2379e-11	1.56362e-10	0.77907
BCKDHB	-0.318837	2.24241e-11	1.56585e-10	0.801716
IFT74	0.418702	2.26335e-11	1.57954e-10	1.33672
PGAP1	-0.300111	2.28508e-11	1.59377e-10	0.81219
DZIP3	0.511754	2.28761e-11	1.59459e-10	1.42578
DYNLT1	0.284893	2.33447e-11	1.62629e-10	1.21832
CREB3L2	-0.707426	2.39406e-11	1.66683e-10	0.612412
JAG1	-0.535851	2.42026e-11	1.68408e-10	0.689752
ANKRD28	0.303432	2.43632e-11	1.69426e-10	1.23408
UBE2A	-0.293167	2.46028e-11	1.70991e-10	0.816108
BARX2	-0.276475	2.46247e-11	1.71044e-10	0.825606
IFITM1	0.294932	2.46581e-11	1.71175e-10	1.22683
NR2F1	0.246152	2.46816e-11	1.71211e-10	1.18604
HLX	0.162426	2.46922e-11	1.71211e-10	1.11917
NEK11	0.422258	2.57407e-11	1.78377e-10	1.34002
MAT2B	0.293386	2.73424e-11	1.89365e-10	1.22551
ZNF146	0.226436	2.73803e-11	1.89517e-10	1.16994
CSF1R	0.593981	2.85469e-11	1.97476e-10	1.50941
MEIS1	-0.170706	2.89231e-11	1.99961e-10	0.888408
NDUFA9	-0.147668	2.9043e-11	2.00673e-10	0.902708
TMPRSS2	-0.329671	2.94391e-11	2.03291e-10	0.795718
YWHAH	0.16689	3.01168e-11	2.0785e-10	1.12264
CBX3	-0.243195	3.01625e-11	2.08044e-10	0.844872
ARHGEF5	-0.489517	3.0187e-11	2.08091e-10	0.712264
EIF4B	-0.592762	3.03242e-11	2.08916e-10	0.663072
ILK	-0.309498	3.06479e-11	2.10974e-10	0.806923
NEK3	-0.463261	3.06586e-11	2.10974e-10	0.725345
MAD2L1BP	-0.341196	3.0717e-11	2.11253e-10	0.789386
PPP1R14B	-0.339342	3.08666e-11	2.12159e-10	0.790402
HPRT1	-0.358439	3.08971e-11	2.12245e-10	0.780008
HPS1	-0.289276	3.0931e-11	2.12355e-10	0.818312
CA10	-0.0929542	3.22857e-11	2.21527e-10	0.937601
TNPO2	-0.562891	3.23859e-11	2.22085e-10	0.676944
SORBS2	-0.278217	3.31581e-11	2.27249e-10	0.824609
CBR4	-0.478915	3.41398e-11	2.33842e-10	0.717517
ETS2	-0.376831	3.54083e-11	2.4239e-10	0.770127
MRPL40	0.464888	3.74791e-11	2.56418e-10	1.38021
FOXA2	-0.241306	3.76228e-11	2.57252e-10	0.845979
NUBPL	0.262466	3.78702e-11	2.58794e-10	1.19953
CHP1	-0.209978	3.79352e-11	2.59089e-10	0.864551
NPR2	-0.317807	3.90068e-11	2.66254e-10	0.802288
ALDH3B2	-0.500271	3.91343e-11	2.6697e-10	0.706974
SYF2	0.355539	3.97287e-11	2.70869e-10	1.27946
EPB41L5	-0.382769	3.99232e-11	2.72038e-10	0.766964
PTGS1	-0.232791	4.07867e-11	2.77763e-10	0.850987
PSG3	-0.374664	4.09046e-11	2.78405e-10	0.771285
HIF1AN	-0.426754	4.22862e-11	2.87643e-10	0.743934
ICA1	-0.229109	4.27323e-11	2.90511e-10	0.853162
SPSB1	0.247966	4.4025e-11	2.99127e-10	1.18753
DHX15	-0.425196	4.49949e-11	3.05542e-10	0.744738
MRPS14	0.241364	4.51719e-11	3.06568e-10	1.18211
BIRC3	0.494608	4.55189e-11	3.08746e-10	1.40894
CDK13	-0.150001	4.64384e-11	3.14802e-10	0.90125
SPTSSA	0.310064	4.67706e-11	3.16873e-10	1.23976
LY6E	0.446997	4.75124e-11	3.21715e-10	1.3632
VPS33B	0.354582	4.8054e-11	3.25196e-10	1.27861
ACAD8	-0.361559	4.92353e-11	3.32999e-10	0.778323
NAGA	0.316186	4.98643e-11	3.37061e-10	1.24504
PTPRM	0.452797	5.02707e-11	3.39614e-10	1.36869
DAG1	0.269235	5.27749e-11	3.56328e-10	1.20517
ATP2A2	0.232787	5.35965e-11	3.61669e-10	1.1751
MAP3K15	0.271828	5.38318e-11	3.6305e-10	1.20734
SMPD1	0.254095	5.87508e-11	3.95999e-10	1.19259
TSPYL4	0.449055	6.09182e-11	4.10374e-10	1.36515
SLC39A6	0.460623	6.27605e-11	4.22544e-10	1.37614
SCPEP1	0.666354	6.54419e-11	4.40347e-10	1.58706
MMP13	0.452934	6.55316e-11	4.407e-10	1.36882
COX15	-0.345656	6.84615e-11	4.60142e-10	0.78695
AIFM1	-0.443155	7.36127e-11	4.94483e-10	0.735524
EIF2AK1	-0.210541	7.55249e-11	5.07041e-10	0.864213
APBA3	0.354145	7.83227e-11	5.25526e-10	1.27823
ACLY	0.119434	7.87921e-11	5.28376e-10	1.08631
FRMD4B	-0.289604	8.06732e-11	5.40684e-10	0.818127
UQCRH	-0.436515	8.35907e-11	5.5992e-10	0.738917
UROS	-0.264706	8.36609e-11	5.60073e-10	0.832368
MGAT4A	-0.267786	8.70071e-11	5.82146e-10	0.830593
KIF5B	0.150137	8.70652e-11	5.82206e-10	1.10968
PTPRF	-0.670734	8.9674e-11	5.99312e-10	0.628187
CPA2	0.298715	8.99263e-11	6.00659e-10	1.23005
NUP153	-0.262499	9.07392e-11	6.05747e-10	0.833643
MAP6D1	0.397198	9.1823e-11	6.12636e-10	1.31695
TNRC6B	-0.302608	9.46652e-11	6.31243e-10	0.810785
MARS	-0.220937	9.67397e-11	6.44714e-10	0.858008
MTHFS	0.273966	9.72318e-11	6.47628e-10	1.20913
SAP30	-0.273521	9.80274e-11	6.5256e-10	0.827298
NOL6	0.479812	9.92557e-11	6.60366e-10	1.39456
CRABP1	-0.360908	9.94647e-11	6.61384e-10	0.778674
ITCH	0.28658	1.00893e-10	6.70153e-10	1.21975
AAR2	0.224961	1.00897e-10	6.70153e-10	1.16875
SLC16A10	-0.268117	1.02724e-10	6.81906e-10	0.830402
NAT10	-0.40729	1.03165e-10	6.84451e-10	0.754039
IFIT2	0.533089	1.03434e-10	6.85852e-10	1.44702
DHRS3	0.367257	1.05832e-10	7.01359e-10	1.2899
MX1	0.43171	1.07034e-10	7.08931e-10	1.34883
IDUA	0.273878	1.11363e-10	7.37189e-10	1.20905
PSMG1	-0.364744	1.1201e-10	7.41053e-10	0.776606
NFE2L3	0.295031	1.14616e-10	7.57873e-10	1.22691
CNN3	-0.290167	1.16635e-10	7.70567e-10	0.817808
KCNG1	-0.263454	1.16666e-10	7.70567e-10	0.833091
PPIA	-0.0993133	1.17711e-10	7.77037e-10	0.933477
PAPOLA	0.285464	1.2074e-10	7.96588e-10	1.2188
TXNRD1	-0.316358	1.21337e-10	8.00083e-10	0.803094
TMA7	0.196615	1.22407e-10	8.06684e-10	1.14601
DHRS4	0.416236	1.22493e-10	8.06806e-10	1.33444
WBP1L	-0.258564	1.22896e-10	8.09009e-10	0.83592
CYP4B1	-0.346924	1.24059e-10	8.16207e-10	0.786258
NOTCH1	-0.584904	1.24283e-10	8.17231e-10	0.666694
KLF13	0.18895	1.24677e-10	8.19366e-10	1.13993
ATF5	0.285288	1.24776e-10	8.19558e-10	1.21865
USP10	0.232093	1.26415e-10	8.29863e-10	1.17454
RPS14	0.155554	1.29868e-10	8.52059e-10	1.11385
SMAD1	0.254157	1.31933e-10	8.6513e-10	1.19264
PHF20	0.445619	1.33886e-10	8.77449e-10	1.3619
PROSER1	-0.598167	1.36818e-10	8.96167e-10	0.660593
PPP1R3C	-0.385271	1.38721e-10	9.08129e-10	0.765635
NFX1	0.223808	1.40942e-10	9.22159e-10	1.16781
NKRF	-0.21467	1.43312e-10	9.37153e-10	0.861743
GALNT7	-0.108031	1.45823e-10	9.53044e-10	0.927853
DHX29	0.374154	1.47286e-10	9.62076e-10	1.29608
ARHGAP12	0.521146	1.49001e-10	9.72742e-10	1.43509
SRGN	0.492335	1.50366e-10	9.81107e-10	1.40672
SLC2A1	-0.316141	1.5046e-10	9.81182e-10	0.803215
FKBP8	-0.500853	1.51607e-10	9.88118e-10	0.706689
EDEM3	-0.287506	1.55374e-10	1.01211e-09	0.819317
VEGFC	-0.256901	1.61185e-10	1.04939e-09	0.836884
TTC17	-0.503531	1.68708e-10	1.09776e-09	0.705378
SAV1	-0.475471	1.70033e-10	1.10577e-09	0.719232
FAM208B	0.405034	1.72513e-10	1.12129e-09	1.32412
THRAP3	-0.280055	1.74987e-10	1.13675e-09	0.82356
TESK1	-0.393577	1.75244e-10	1.13779e-09	0.76124
NDUFAF3	0.402631	1.76577e-10	1.14581e-09	1.32192
DUT	0.380473	1.76953e-10	1.14763e-09	1.30177
IRS1	0.366093	1.87718e-10	1.21678e-09	1.28886
FKBP14	-0.365154	1.9101e-10	1.23744e-09	0.776386
BCCIP	-0.519632	1.92638e-10	1.2473e-09	0.69755
HIF1A	0.442093	1.92877e-10	1.24817e-09	1.35857
SGMS1	0.386727	1.95487e-10	1.26436e-09	1.30742
DET1	0.713877	1.95843e-10	1.26597e-09	1.64021
HS1BP3	0.309887	2.02468e-10	1.30808e-09	1.23961
SCAMP3	0.239172	2.17107e-10	1.40189e-09	1.18032
PEX11A	0.263374	2.17722e-10	1.4051e-09	1.20028
EPHB4	-0.416906	2.21876e-10	1.43113e-09	0.749029
HSF1	0.242923	2.26713e-10	1.46153e-09	1.18339
PRKAA2	0.16864	2.28312e-10	1.47104e-09	1.124
DYNC1LI1	0.303064	2.32919e-10	1.49991e-09	1.23376
PBK	0.452911	2.33447e-10	1.50249e-09	1.3688
PIGO	-0.369954	2.36501e-10	1.52132e-09	0.773807
ACOT11	0.309987	2.38642e-10	1.53426e-09	1.2397
STOML1	0.353114	2.39293e-10	1.5376e-09	1.27731
NFRKB	-0.275089	2.43623e-10	1.56458e-09	0.8264
SPCS1	0.346336	2.4388e-10	1.56538e-09	1.27133
GBP1	0.48532	2.46437e-10	1.58094e-09	1.3999
ZNF91	-0.213205	2.54422e-10	1.63128e-09	0.862619
AKR1C3	-0.818706	2.57402e-10	1.64949e-09	0.56695
DLD	-0.415169	2.6128e-10	1.67284e-09	0.749932
PCGF1	-0.109009	2.61328e-10	1.67284e-09	0.927225
ANKLE2	0.354857	2.62573e-10	1.67941e-09	1.27886
PPIL2	-0.29696	2.62638e-10	1.67941e-09	0.813966
FPR2	0.0969031	2.64756e-10	1.69204e-09	1.06948
ORC4	0.258091	2.67753e-10	1.71027e-09	1.1959
CYP2R1	0.44325	2.69876e-10	1.7229e-09	1.35966
MMRN2	-0.173591	2.71388e-10	1.73162e-09	0.886633
GPRC5A	-0.325018	2.73005e-10	1.74099e-09	0.798289
AP3D1	0.355384	2.77669e-10	1.76978e-09	1.27933
CLDN10	-0.431026	2.81885e-10	1.79569e-09	0.741734
YPEL1	0.205549	2.83434e-10	1.80459e-09	1.15312
HTATSF1	-0.584366	2.91084e-10	1.85229e-09	0.666942
GNAZ	0.365503	2.93559e-10	1.86704e-09	1.28833
HAUS7	-0.59774	2.97147e-10	1.88885e-09	0.660788
VPS28	0.302812	3.20673e-10	2.0373e-09	1.23355
ZKSCAN1	-0.346785	3.28559e-10	2.08628e-09	0.786334
IMPDH1	-0.450921	3.29287e-10	2.08978e-09	0.731576
MAP2K3	-0.55533	3.33606e-10	2.11605e-09	0.680501
TACSTD2	0.298699	3.34623e-10	2.12137e-09	1.23003
FIP1L1	-0.337796	3.40335e-10	2.15642e-09	0.791249
DNM3	0.397068	3.55297e-10	2.25003e-09	1.31683
DHPS	-0.312934	3.58118e-10	2.26667e-09	0.805003
FAM13B	0.543988	3.65358e-10	2.31127e-09	1.458
TSPAN3	0.265227	3.6738e-10	2.32281e-09	1.20183
MTX1	0.4427	3.70509e-10	2.34135e-09	1.35915
ATRN	-0.389039	3.76251e-10	2.37636e-09	0.763638
PINK1	-0.452969	3.79559e-10	2.39598e-09	0.730538
TMEM189	0.305826	3.85187e-10	2.43021e-09	1.23613
TGFB3	-0.278488	3.86127e-10	2.43484e-09	0.824454
CYB5R1	0.286983	3.90811e-10	2.46306e-09	1.22009
MOGAT2	-0.317454	3.96015e-10	2.4936e-09	0.802485
ATP9A	-0.598131	3.96078e-10	2.4936e-09	0.660609
ZCWPW1	-0.281326	3.96922e-10	2.49759e-09	0.822834
TGFBI	0.344035	4.08922e-10	2.57173e-09	1.2693
ME2	0.27679	4.12068e-10	2.59014e-09	1.2115
PON2	0.300517	4.14379e-10	2.60329e-09	1.23159
DDAH2	-0.340605	4.19309e-10	2.63286e-09	0.78971
MADD	-0.220544	4.3822e-10	2.75014e-09	0.858242
DCP1A	0.281598	4.39221e-10	2.75496e-09	1.21554
PALLD	-0.610502	4.40353e-10	2.7606e-09	0.654969
ZNF267	0.605451	4.4907e-10	2.81376e-09	1.52145
PRPF4B	-0.410555	4.73426e-10	2.9648e-09	0.752334
MGST2	-0.408916	4.81949e-10	3.01658e-09	0.753189
PRPF4	0.312349	4.83507e-10	3.02473e-09	1.24173
MAP3K12	0.373711	4.85165e-10	3.0335e-09	1.29568
RLF	-0.298692	4.98896e-10	3.11771e-09	0.812989
PAX6	-0.306864	5.01118e-10	3.12994e-09	0.808397
CSNK1D	0.251615	5.05753e-10	3.15722e-09	1.19054
NFYB	0.582653	5.22515e-10	3.26014e-09	1.4976
SLFN12	0.279284	5.28178e-10	3.29255e-09	1.21359
IL10RB	-0.357227	5.28265e-10	3.29255e-09	0.780663
BAX	0.38343	5.29949e-10	3.30131e-09	1.30444
CRIP2	0.184676	5.34697e-10	3.32913e-09	1.13656
SGCD	-0.284638	5.46448e-10	3.4005e-09	0.820947
SLC25A28	-0.294084	5.51185e-10	3.42818e-09	0.81559
TMEM97	0.402684	5.59307e-10	3.47687e-09	1.32197
DENND5A	0.487246	5.64979e-10	3.51028e-09	1.40177
DHRS12	-0.279019	5.67929e-10	3.52676e-09	0.824151
ERGIC3	0.240272	5.70488e-10	3.54079e-09	1.18122
RALGPS1	-0.305264	5.75789e-10	3.57182e-09	0.809294
CACNG4	-0.28659	5.77881e-10	3.58292e-09	0.819838
GPX4	0.343627	5.86128e-10	3.63215e-09	1.26894
PRPSAP1	0.266526	5.94348e-10	3.68116e-09	1.20291
SCAND1	0.154845	5.98071e-10	3.70229e-09	1.1133
PIAS4	0.127551	6.0317e-10	3.7319e-09	1.09244
SEC31B	-0.403241	6.05973e-10	3.74728e-09	0.756158
GRAMD1B	-0.467653	6.13059e-10	3.78912e-09	0.72314
PGRMC2	-0.229672	6.18201e-10	3.81891e-09	0.852829
TAF7	0.308141	6.24363e-10	3.85496e-09	1.23811
LY96	0.629144	6.29963e-10	3.88751e-09	1.54665
PFDN1	0.199873	6.32018e-10	3.89816e-09	1.1486
FOLR1	0.416345	6.36695e-10	3.92496e-09	1.33454
KDELR3	0.333748	6.40008e-10	3.94333e-09	1.26028
AGPAT3	-0.301262	6.45055e-10	3.97236e-09	0.811542
ECHDC2	-0.376204	6.51769e-10	4.01162e-09	0.770462
ETFDH	-0.274642	6.60779e-10	4.06496e-09	0.826655
PPAT	-0.325395	6.63234e-10	4.07794e-09	0.79808
NXPH4	-0.31702	6.64534e-10	4.08381e-09	0.802726
FKBP4	-0.456839	6.65041e-10	4.08481e-09	0.728581
SERPINB8	0.540617	6.71942e-10	4.12506e-09	1.45459
ARHGEF7	0.335054	6.79625e-10	4.17006e-09	1.26142
EXOC1	-0.480564	7.00379e-10	4.29518e-09	0.716697
SUCO	0.366974	7.18311e-10	4.40286e-09	1.28964
FKBP5	-0.330892	7.22389e-10	4.42557e-09	0.795045
ACOT8	0.243654	7.44193e-10	4.55679e-09	1.18399
CTSD	0.501495	7.55877e-10	4.62594e-09	1.41568
BLVRA	-0.251164	7.65145e-10	4.68024e-09	0.840218
C8orf33	0.267278	7.69272e-10	4.70305e-09	1.20354
WIPI2	-0.402641	7.77254e-10	4.74896e-09	0.756472
PNP	-0.291341	7.77584e-10	4.74896e-09	0.817142
UGGT1	-0.170969	7.96963e-10	4.8648e-09	0.888246
MGAT2	0.265274	8.00493e-10	4.88383e-09	1.20186
CDH13	0.298546	8.24919e-10	5.03026e-09	1.2299
EPB41L2	-0.405736	8.26533e-10	5.03751e-09	0.754851
SDR39U1	0.267446	8.36203e-10	5.09382e-09	1.20368
ATG4A	-0.481887	8.37541e-10	5.09935e-09	0.71604
DDR1	-0.229379	8.51517e-10	5.18178e-09	0.853002
TSN	0.338617	8.67156e-10	5.27424e-09	1.26454
JAK1	-0.225432	8.76845e-10	5.33043e-09	0.855339
CHST3	-0.500132	9.05517e-10	5.5019e-09	0.707042
SOCS6	0.472967	9.06972e-10	5.50791e-09	1.38796
TNFSF15	-0.244904	9.14933e-10	5.55341e-09	0.843872
PPARD	-0.320592	9.29018e-10	5.63601e-09	0.800741
IGSF3	-0.617177	9.42531e-10	5.71506e-09	0.651945
TNFRSF21	0.404593	9.54779e-10	5.78636e-09	1.32372
METTL17	0.220576	9.57652e-10	5.79931e-09	1.1652
YWHAZ	0.214199	9.57895e-10	5.79931e-09	1.16006
FAIM2	-0.350657	9.69771e-10	5.86821e-09	0.784227
TMPRSS4	-0.438142	1.01191e-09	6.12009e-09	0.738084
ATIC	0.235934	1.02e-09	6.16587e-09	1.17767
CFP	0.313676	1.0426e-09	6.29923e-09	1.24287
BCKDK	0.208549	1.05473e-09	6.36927e-09	1.15553
NDUFC2	-0.269993	1.05626e-09	6.37526e-09	0.829323
AP1G2	0.243472	1.06325e-09	6.41417e-09	1.18384
YIF1A	0.109352	1.09639e-09	6.61073e-09	1.07874
KRT10	0.323027	1.10262e-09	6.6449e-09	1.25095
SLIT2	-0.956448	1.11957e-09	6.74363e-09	0.515324
UTP6	0.290225	1.12159e-09	6.75236e-09	1.22283
CSNK2A1	-0.333937	1.14006e-09	6.86009e-09	0.793368
ARID4B	0.286374	1.15537e-09	6.94863e-09	1.21957
ATG3	0.274465	1.15674e-09	6.95334e-09	1.20955
EZH2	-0.438048	1.16072e-09	6.97376e-09	0.738132
SEPT9	-0.30365	1.17227e-09	7.03959e-09	0.8102
CAT	-0.214915	1.1815e-09	7.0914e-09	0.861597
PPARA	-0.187412	1.19324e-09	7.15822e-09	0.878179
SMNDC1	-0.451503	1.19705e-09	7.17745e-09	0.731281
LRBA	-0.788048	1.22086e-09	7.3165e-09	0.579127
HNRNPA1	-0.341701	1.23086e-09	7.37273e-09	0.78911
TGFB1	0.453943	1.25964e-09	7.54129e-09	1.36978
KRCC1	-0.277046	1.26927e-09	7.5951e-09	0.825279
GFPT1	-0.258064	1.27744e-09	7.6401e-09	0.83621
KIF4A	-0.624325	1.29543e-09	7.7438e-09	0.648723
ATP2C2	-0.150443	1.30645e-09	7.80205e-09	0.900974
DNASE2	-0.30048	1.30649e-09	7.80205e-09	0.811982
PADI3	0.440253	1.30773e-09	7.80549e-09	1.35684
DNAJC13	-0.178649	1.31133e-09	7.82302e-09	0.88353
GPAA1	0.293723	1.31786e-09	7.85804e-09	1.2258
EFCAB11	0.281225	1.32592e-09	7.90209e-09	1.21523
S100A10	-0.156025	1.36368e-09	8.12306e-09	0.897494
KHDRBS3	-0.212058	1.37853e-09	8.20736e-09	0.863305
MPHOSPH8	-0.118408	1.38336e-09	8.23198e-09	0.921204
ATP6V1D	-0.243182	1.39657e-09	8.30645e-09	0.84488
TEX264	0.195879	1.43334e-09	8.52082e-09	1.14542
ZNF148	0.398649	1.45514e-09	8.64608e-09	1.31827
PLEKHA6	-0.259892	1.4605e-09	8.67359e-09	0.83515
ATP5E	0.296464	1.48156e-09	8.79425e-09	1.22813
MAP9	-0.191395	1.48856e-09	8.83135e-09	0.875758
SPATA6	0.333737	1.54773e-09	9.17785e-09	1.26027
HERC5	0.472234	1.56071e-09	9.25015e-09	1.38726
SEC24D	-0.315403	1.56997e-09	9.29686e-09	0.803627
PPP2R2A	0.302343	1.57016e-09	9.29686e-09	1.23315
[truncated: 9,845 more rows]
